# Supplementary material for: Glutathione Fine-Tunes the Innate Immune Response toward Antiviral Pathways in a Macrophage Cell Line Independently of Its Antioxidant Properties
Source: Front Immunol. 2017 Sep 29;8:1239. doi: 10.3389/fimmu.2017.01239 (PMC5626850; doi:10.3389/fimmu.2017.01239)
Supplement: File S1 — Full list of the 124 + 177 transcripts from Figure 2. Transcripts most affected by BSO among those significantly regulated by LPS (BSO + LPS vs LPS alone, FC > 1.5, P < 0.05 from Figure 2, at both time points). Transcripts in bold are those also significantly affected by BSO alone (BSO vs control, with a cutoff of FC 1.5, P < 0.05). The log2-transformed gProcessed signals of the three biological replicates are shown. The FC between the two groups indicated is expressed as log2 ratio. Statistical significance is calculated by one-way ANOVA followed by a correction for multiple comparisons as indicated in Section “Materials and Methods.” ANOVA, analysis of variance; BSO, buthionine sulfoximine; FC, fold change; LPS, lipopolysaccharide. [file data_sheet_1.xlsx]

## Sheet: 2h-124 transcripts
ProbeName	GeneSymbol	GeneName	GenbankAccession	Ctrl 2h A	Ctrl 2h B	Ctrl 2h C	Lps 2h A	Lps 2h B	LPS 2h C	BSO 2h A	BSO 2h B	BSO 2h C	BSO LPS 2h A	BSO LPS 2h B	BSO LPS 2h C	Log2 FC (LPS vs control)	P value (LPS vs control)	Log2 FC (BSO vs control)	P value (BSO vs control)	Log2 FC (BSO+LPS vs LPS)	P value (BSO+LPS vs control)
A_51_P314285	Tmem86a	transmembrane protein 86A	NM_026436	0.529431	0.48567	0.728521	-3.97236	-3.27472	-3.44844	0.633736	0.405317	0.602466	-2.97976	-2.80536	-2.89712	-4.14638	<0.0001	-0.0340347	0.8455	0.671096	0.0041
A_55_P2151393	Tmem116	transmembrane protein 116	AK039773	0.307281	0.0574379	0.208757	-2.05381	-3.27012	-3.3406	-0.469184	-0.955913	-0.241012	-1.44359	-1.11339	-1.80367	-3.07933	<0.0001	-0.746528	0.0739	1.43463	0.0042
A_51_P125842	Tmem51	transmembrane protein 51	NM_145402	0.374498	0.684191	0.146384	-2.3346	-2.83029	-2.84954	0.590933	0.483114	0.198049	-1.47611	-1.4488	-0.988154	-3.07317	<0.0001	0.0223409	0.9194	1.36712	0.0002
A_55_P2110758	B430306N03Rik	RIKEN cDNA B430306N03 gene	NM_177083	0.108961	0.0106511	0.14372	-2.74059	-2.46705	-2.87192	0.568983	0.76667	0.649853	-2.23433	-1.87204	-1.6701	-2.78096	<0.0001	0.574058	0.0055	0.767695	0.001
A_55_P2052824	Lrrc14b	leucine rich repeat containing 14B	NM_001033042	0.958689	0.904682	0.993077	-1.6506	-1.60573	-1.70768	1.09636	0.99734	1.15229	-0.815022	-0.909329	-0.876246	-2.60682	<0.0001	0.129848	0.0237	0.787805	<0.0001
A_55_P1956497	Serpinf2	serine (or cysteine) peptidase inhibitor, clade F, member 2	NM_008878	1.74136	1.0561	2.1666	-1.03909	-1.0993	-0.658961	1.74853	1.72256	1.91794	0.23189	-0.39116	0.00803471	-2.58714	<0.0001	0.141655	0.6306	0.882038	0.0144
A_66_P114381	Ypel2	yippee-like 2 (Drosophila)	NM_001005341	-0.754504	-0.222579	0.0178456	-2.82202	-2.72574	-2.68944	-0.506374	-0.325774	-0.0178456	-1.31454	-1.42022	-2.20479	-2.42599	<0.0001	0.0364141	0.8984	1.09922	0.0041
A_55_P2015753	Enho	energy homeostasis associated	NM_027147	0.0104399	0.662029	0.906078	-1.58594	-1.7525	-1.85327	-0.427991	0.698545	0.412004	-0.0104394	0.27719	-0.0385113	-2.25675	0.0001	-0.298663	0.3748	1.80665	0.0005
A_51_P315904	Gadd45g	growth arrest and DNA-damage-inducible 45 gamma	NM_011817	-0.20577	-0.265387	-0.222253	-2.25027	-2.55225	-2.58026	0.350781	0.312065	0.231186	-1.82714	-1.73876	-1.76374	-2.22979	<0.0001	0.529147	0.0002	0.684379	<0.0001
A_55_P2107987	Slc22a13b-ps	solute carrier family 22 (organic cation transporter), member 13b, pseudogene	NR_033303	-0.0585282	0.285907	0.295927	-1.77933	-2.02937	-2.28209	0.241896	0.203837	0.0588562	-1.47612	-1.60792	-1.03313	-2.2047	<0.0001	-0.00623893	0.9738	0.657872	0.0073
A_55_P2031471	Rufy4	RUN and FYVE domain containing 4	NM_001034060	0.602529	0.631763	0.669731	-1.35199	-1.31627	-1.59462	0.628415	0.623363	0.532755	-0.878164	-0.583502	-0.532755	-2.05564	<0.0001	-0.0398299	0.7049	0.756156	<0.0001
A_51_P143682	Zfp318	zinc finger protein 318	NM_021346	-0.42416	-0.0184314	0.00659204	-1.71229	-2.83209	-1.9707	-0.252128	-0.284216	-0.153241	-1.16061	-0.739017	-0.972983	-2.02636	<0.0001	-0.0845286	0.7659	1.21416	0.0022
A_51_P419246	5830416P10Rik	RIKEN cDNA 5830416P10 gene	NR_028427	-0.558537	-0.408577	-0.372019	-2.47899	-2.35249	-2.57547	-0.138845	-0.265496	-0.337852	-1.47681	-1.85301	-2.17526	-2.0226	<0.0001	0.19898	0.2503	0.633955	0.0042
A_66_P102910	Rcvrn	recoverin	NM_009038	1.71534	0.998124	1.51284	-0.528824	-0.91072	-0.365013	0.800594	0.632634	0.353244	0.526007	0.171484	0.573903	-2.01029	<0.0001	-0.813278	0.0075	1.02532	0.0021
A_55_P2157093	Bcl2l14	BCL2-like 14 (apoptosis facilitator)	NM_025778	0.894259	1.13596	0.587307	-1.36097	-1.37661	-0.627241	0.73694	0.546217	0.805753	0.250748	-0.524547	0.289833	-1.99411	0.0001	-0.176204	0.5539	1.12695	0.0042
A_55_P2057706	Tspan10	tetraspanin 10	NM_145363	0.781824	0.610486	0.896736	-1.21321	-1.08572	-1.34071	0.406231	0.334916	0.196173	-0.196173	-0.463855	-0.510476	-1.97623	<0.0001	-0.450576	0.0041	0.823048	<0.0001
A_55_P2030578	Tns1	tensin 1	NM_027884	0.630026	0.829217	0.847674	-1.30597	-1.07622	-1.15273	1.07988	0.546387	0.498145	-0.292867	-0.314336	-0.210361	-1.94728	<0.0001	-0.0608349	0.6962	0.905789	0.0003
A_55_P2101340	Ramp3	receptor (calcitonin) activity modifying protein 3	NM_019511	1.02264	0.849789	1.01677	-0.905596	-0.963037	-1.06587	0.621509	0.288082	0.0439644	-0.0439644	-0.156512	-0.266232	-1.94124	<0.0001	-0.645217	0.0015	0.822598	0.0003
A_51_P513716	Ankrd55	ankyrin repeat domain 55	NM_029898	-0.293246	-0.1338	-0.418206	-2.24622	-2.51346	-1.80895	-0.10327	0.0035069	-0.0035069	-1.33373	-1.19554	-1.61068	-1.90779	<0.0001	0.247327	0.2074	0.809558	0.002
A_51_P189361	Osgin1	oxidative stress induced growth inhibitor 1	NM_027950	0.00819063	-0.00819063	-0.192371	-1.81744	-2.09277	-1.88404	0.835134	0.905534	0.925013	-0.908009	-0.64866	-0.700636	-1.86729	<0.0001	0.952684	<0.0001	1.17898	<0.0001
A_55_P2081283	Dlx4	distal-less homeobox 4	NM_007867	0.678714	0.799081	0.738217	-1.15754	-1.01743	-1.01297	0.724704	0.664544	0.518443	-0.396174	-0.387229	-0.248278	-1.80132	<0.0001	-0.102773	0.1743	0.718754	<0.0001
A_52_P79947	Ndst1	N-deacetylase/N-sulfotransferase (heparan glucosaminyl) 1	NM_008306	0.585487	0.706253	0.821029	-1.40734	-1.14793	-0.722582	0.210567	0.262224	0.512463	-0.338705	-0.333763	-0.210567	-1.79687	<0.0001	-0.375838	0.053	0.798272	0.0013
A_51_P299805	Slc46a3	solute carrier family 46, member 3	NM_027872	0.606613	0.764996	0.710123	-1.17937	-1.14697	-0.970451	0.140705	-0.000589371	0.000589371	-0.233186	-0.578016	-0.741248	-1.79284	<0.0001	-0.647009	0.0008	0.581448	0.0016
A_55_P2234361	Rnf150	ring finger protein 150	NM_177378	0.85001	0.4214	0.611808	-0.642309	-1.60379	-1.23029	-0.254966	0.160985	0.542725	-0.172026	0.851994	-0.0829916	-1.78654	0.001	-0.478158	0.2165	1.35779	0.0052
A_55_P1987904	Chpf2	chondroitin polymerizing factor 2	AK138814	0.529446	0.564488	0.669099	-1.24587	-1.06605	-1.17314	0.663119	0.682359	0.913348	-0.450597	-0.557576	-0.538445	-1.74936	<0.0001	0.165264	0.0658	0.646146	<0.0001
A_51_P238722	Cd93	CD93 antigen	NM_010740	1.0385	0.995042	1.20214	-0.886116	-0.40397	-0.711999	0.115073	0.273103	-0.115073	0.238864	-0.215065	-0.202069	-1.74592	<0.0001	-0.987527	0.0002	0.607939	<0.0001
A_55_P1954835	Ramp3	receptor (calcitonin) activity modifying protein 3	XM_006514761	1.08129	0.9394	0.550875	-0.95251	-0.721866	-0.946929	0.543721	0.389238	0.223088	-0.223088	-0.295016	-0.23517	-1.73095	<0.0001	-0.471837	0.0103	0.622677	0.0023
A_55_P2103887	Clec4a4	C-type lectin domain family 4, member a4	NM_001005860	0.565405	0.657351	0.632556	-0.789205	-1.24493	-1.26289	0.620856	0.51141	0.571055	-0.196266	-0.410019	-0.439698	-1.71745	<0.0001	-0.0506635	0.6977	0.750347	0.0003
A_52_P568006	Slc25a40	solute carrier family 25, member 40	XR_376693	0.0783215	0.765141	0.770094	-1.28681	-1.06759	-0.892861	0.204665	0.167261	0.485887	-1.72494	-1.78629	-2.14625	-1.62027	<0.0001	-0.251914	0.2767	-0.803407	0.0059
A_66_P126842	AA415398	expressed sequence AA415398	NM_001004178	-0.53748	0.155086	0.0833769	-1.81016	-1.62086	-1.55252	0.0225658	0.0510383	-0.0225658	-0.59521	-0.676967	-0.865455	-1.56151	<0.0001	0.116685	0.5233	0.948635	0.0006
A_55_P1963198	Chchd7	coiled-coil-helix-coiled-coil-helix domain containing 7		1.11774	0.560961	0.401002	-0.87093	-0.698206	-1.03309	-0.0565457	-0.0501547	0.117013	-0.363136	0.427198	-0.12593	-1.56064	0.0002	-0.689797	0.0205	0.846785	0.0076
A_52_P491872	D830046C22Rik	RIKEN cDNA D830046C22 gene	NR_033147	-0.49017	-0.0230384	-0.175327	-1.56211	-1.72682	-1.63969	0.926648	0.586839	-0.101196	-0.796564	-1.23675	-1.05279	-1.41336	0.0005	0.700276	0.0247	0.614173	0.0419
A_55_P2033041	Sirpb1b	signal-regulatory protein beta 1B	NM_001173460	0.438933	0.0757465	-0.101552	-1.17795	-1.39616	-1.16124	0.693831	2.39127	0.564775	0.0960717	-0.0855036	0.691874	-1.38282	0.0178	1.07892	0.0489	1.47926	0.013
A_55_P2063508	Gm4131	predicted gene 4131	XM_006519924	0.220571	0.146883	0.150698	-1.11495	-0.931272	-1.53052	0.146425	-0.0523064	0.183645	-0.419322	-0.112268	-0.417686	-1.36496	<0.0001	-0.0801293	0.6182	0.87582	0.0005
A_55_P2378486	Kcnma1	potassium large conductance calcium-activated channel, subfamily M, alpha member 1	NM_001253364	-0.373719	-0.210208	0.410482	-1.75037	-1.52374	-0.981716	-1.05271	0.283913	-0.050694	0.0395408	0.0856357	0.219718	-1.36079	0.0062	-0.215347	0.5762	1.53357	0.0032
A_55_P2003393	LOC102637409	uncharacterized LOC102637409	XR_378363	1.08746	0.924252	1.08166	-0.302011	-0.184216	-0.426132	0.615156	0.00937486	0.0751598	0.45255	0.200442	0.447632	-1.33525	<0.0001	-0.797896	0.0011	0.670994	0.0031
A_55_P2247487	1700027A07Rik	RIKEN cDNA 1700027A07 gene	AK006404	0.904961	1.43729	1.3683	0.0097158	-0.0097158	-0.223781	1.19574	1.14252	0.970199	-1.1935	-0.683646	-0.513426	-1.31144	0.0002	-0.134031	0.5214	-0.722264	0.0068
A_52_P182391	4930556M19Rik	RIKEN cDNA 4930556M19 gene	AK047938	0.658474	0.0420847	-0.139109	-1.00461	-1.20364	-1.10435	-0.0315046	-0.299924	0.282725	0.0315046	0.549785	-0.60994	-1.29135	0.0036	-0.203384	0.5405	1.09465	0.0088
A_55_P2334424	D630024D03Rik	RIKEN cDNA D630024D03 gene	NR_102310	-0.102996	-0.277608	-0.272848	-1.35375	-1.2715	-1.89836	-0.220439	-0.264373	-0.329298	-0.597016	-0.722588	-1.03293	-1.29005	<0.0001	-0.0535526	0.7646	0.723689	0.0031
A_51_P240136	Gng8	guanine nucleotide binding protein (G protein), gamma 8	NM_010320	0.454811	0.0892692	0.251413	-0.927191	-1.01636	-1.09892	-0.054049	-0.1231	-0.274673	-0.128427	-0.339901	-0.426941	-1.27932	<0.0001	-0.415771	0.0064	0.715735	0.0002
A_55_P2222557	1600022D10Rik	RIKEN cDNA 1600022D10 gene	XR_385736	-0.150018	0.0622885	0.0390723	-1.21901	-1.17253	-1.35424	0.116313	0.207581	0.136815	-0.68325	-0.647893	-0.589354	-1.23237	<0.0001	0.169789	0.0352	0.608428	<0.0001
A_55_P2048912	Themis2	thymocyte selection associated family member 2	NM_001033308	-0.00868416	-0.160412	-0.0724525	-1.11088	-1.33806	-1.45495	-0.00176048	0.0347586	-0.136456	-1.60579	-2.07376	-2.06486	-1.22078	<0.0001	0.04603	0.7493	-0.613507	0.0023
A_65_P13545	Ints10	integrator complex subunit 10	XM_006509741	-0.128864	-0.0604773	0.222183	-1.29667	-1.35994	-0.811926	0.422955	0.268269	0.344317	-0.626434	-0.498197	-0.00941515	-1.16713	0.0004	0.334234	0.1308	0.778163	0.0044
A_52_P663413	P4ha2	procollagen-proline, 2-oxoglutarate 4-dioxygenase (proline 4-hydroxylase), alpha II polypeptide	NM_011031	-0.0144825	-0.316833	0.274149	-1.69678	-0.697961	-0.963554	-0.170198	-0.38815	-0.769537	-0.174798	-0.0725536	-0.274821	-1.10038	0.004	-0.423573	0.1635	0.945374	0.009
A_55_P2030647	Dusp13	dual specificity phosphatase 13	NM_001007268	0.0241382	0.134659	0.223902	-1.13617	-0.912172	-0.8196	0.0839102	0.264348	0.215997	-0.113381	0.124421	-0.30365	-1.08355	<0.0001	0.0605186	0.6368	0.858445	0.0001
A_65_P10029	Prdm2	PR domain containing 2, with ZNF domain	NM_001081355	0.115283	0.163304	-0.150562	-1.19443	-0.624161	-1.23903	-0.770332	0.132221	-0.00481081	-0.245607	0.00481033	-0.305941	-1.06188	0.0036	-0.256982	0.3543	0.836961	0.0126
A_55_P2051834	Layn	layilin	NM_001033534	-0.398785	-0.551543	-0.29603	-1.29586	-1.53322	-1.5651	0.170965	-0.00193596	0.0901432	-0.812028	-0.717547	-0.713853	-1.04928	<0.0001	0.501843	0.0005	0.716918	<0.0001
A_52_P189984	Lrrc1	leucine rich repeat containing 1	NM_172528	0.737125	-0.0066843	0.0066843	-1.09271	-0.878812	-0.438075	0.608946	0.89723	0.0399847	-0.0881567	-0.0664034	-0.110677	-1.04891	0.0061	0.269678	0.3699	0.714786	0.0359
A_55_P2380132	AI844869	expressed sequence AI844869	BE862015	-0.245632	-0.342555	-0.338386	-1.29999	-1.34666	-1.34844	0.898906	0.749532	0.898357	-0.0974069	-0.0462422	0.0273948	-1.02284	<0.0001	1.15779	<0.0001	1.29295	<0.0001
A_55_P2393021	A430106G13Rik	RIKEN cDNA A430106G13 gene	AK053260	0.401262	0.167203	0.051641	-0.657907	-0.550054	-1.09412	0.472015	0.292636	0.379629	-1.38777	-1.50295	-1.33103	-0.974061	0.0002	0.174725	0.27	-0.639888	0.0025
A_52_P77093	1600014C10Rik	RIKEN cDNA 1600014C10 gene	NM_028166	0.162536	0.295862	0.30093	-0.734395	-0.533831	-0.71273	0.0613005	0.084954	0.187098	-1.2816	-1.84219	-1.8873	-0.913428	0.0003	-0.141992	0.3742	-1.01005	0.0002
A_55_P2044414	Gm10778	predicted gene 10778	NM_001142963	0.0656657	0.185544	-0.0897899	-0.44342	-1.04949	-1.02831	-0.492616	-0.440122	0.221051	-1.91899	-2.40175	-1.31698	-0.894213	0.0215	-0.291035	0.3809	-1.03884	0.0107
A_52_P382076	4930579D07Rik	RIKEN cDNA 4930579D07 gene	AK016314	0.698417	0.497668	0.743471	-0.461121	-0.0576467	-0.210968	0.0576467	0.466826	0.220208	0.570109	1.02962	0.381683	-0.889764	0.0015	-0.398291	0.067	0.903715	0.0013
A_55_P2048129	Rsph3a	radial spoke 3A homolog (Chlamydomonas)	NM_025789	0.0701079	-0.0174551	-0.109458	-0.958939	-1.07005	-0.571833	-0.539187	-0.484609	0.255389	0.059742	-0.352984	0.40021	-0.848006	0.0122	-0.237201	0.3938	0.902598	0.009
A_51_P394833	Tshz1	teashirt zinc finger family member 1	NM_001081300	-0.18249	0.0105119	0.129385	-0.961377	-0.827422	-0.730751	0.236724	0.379106	0.38081	-0.360188	0.138913	-0.0229716	-0.825652	0.0003	0.346411	0.0336	0.758434	0.0005
A_55_P1957282	Gm9779	predicted gene 9779	BC006743	0.389524	0.340992	0.0554185	-0.196576	-0.42541	-0.9514	0.984327	-0.000544548	0.0434146	-1.2499	-1.59498	-1.27254	-0.78644	0.0293	0.080421	0.7934	-0.848013	0.0213
A_51_P181451	C1qa	complement component 1, q subcomponent, alpha polypeptide	NM_007572	0.809773	0.905257	0.952137	0.0497079	-0.0368624	0.29833	0.0368624	-0.574549	-0.142902	-0.313386	-0.798963	-0.839006	-0.78533	0.0034	-1.11592	0.0004	-0.754177	0.0043
A_51_P125648	Vwce	von Willebrand factor C and EGF domains	NM_027913	0.227347	0.902516	0.892926	0.0454736	0.0559402	-0.411361	-0.218658	-0.0454731	0.500951	0.434214	0.8556	0.89371	-0.777579	0.0195	-0.595323	0.0562	0.831157	0.0143
A_55_P2029637	Sry	sex determining region of Chr Y	NM_011564	0.0887084	0.428088	0.145431	-0.62318	-0.764974	-0.26934	0.173399	-0.707312	-0.0815468	-0.178308	0.170004	0.517028	-0.77324	0.0197	-0.425896	0.148	0.722072	0.0265
A_51_P365019	Gclc	glutamate-cysteine ligase, catalytic subunit	NM_010295	0.049479	-0.0486159	-0.0935798	-0.69814	-0.686253	-0.781916	0.647819	0.556073	0.458085	0.120119	0.20247	0.0497232	-0.691197	<0.0001	0.584898	<0.0001	0.846207	<0.0001
A_55_P2050273	Cct6b	chaperonin containing Tcp1, subunit 6b (zeta)	NM_001291242	0.152393	-0.0293636	-0.196691	-0.859627	-0.553225	-0.630436	0.111083	0.186837	0.0293636	0.21637	-0.0434132	-0.322121	-0.656542	0.0023	0.133648	0.3983	0.631374	0.0029
A_55_P2117345	Fcer2a	Fc receptor, IgE, low affinity II, alpha polypeptide	NM_013517	0.0731628	-0.135247	0.0129082	0.578013	0.485465	0.691598	-0.439327	-0.0129082	0.695481	-0.235552	-0.421725	-0.0767787	0.601417	0.044	0.0974736	0.7088	-0.82971	0.0109
A_55_P1953650	Zdhhc18	zinc finger, DHHC domain containing 18	NM_001017968	-0.587038	-0.528625	-0.660338	0.0994272	-0.0180244	0.0180244	-0.174449	-0.0675812	-0.243132	0.854857	0.824229	0.527911	0.625143	0.0001	0.43028	0.0014	0.702524	<0.0001
A_55_P2128108	5830411N06Rik	RIKEN cDNA 5830411N06 gene	AK030813	-0.164127	0.246745	0.405806	0.535223	0.844344	1.04441	-0.300387	-0.653734	-0.294357	-0.115412	-0.565207	0.0954561	0.645183	0.0216	-0.578967	0.034	-1.00305	0.0022
A_51_P326191	Serpina3g	serine (or cysteine) peptidase inhibitor, clade A, member 3G	NM_009251	-0.573735	-0.613016	-0.245833	-0.0978274	0.108572	0.570415	1.53152	0.779532	1.27854	-0.312379	-0.59336	-0.689757	0.671247	0.0229	1.67406	0.0001	-0.725552	0.0162
A_52_P86116	Serpinb1b	serine (or cysteine) peptidase inhibitor, clade B, member 1b	NM_173052	-0.776968	-1.04816	-1.05744	-0.342592	-0.200275	-0.21356	0.68675	0.667633	0.398028	1.20068	1.44858	1.38423	0.708713	0.0002	1.54499	<0.0001	1.59664	<0.0001
A_66_P135937	Metrnl	meteorin, glial cell differentiation regulator-like	NM_144797	0.259641	-0.0255008	-0.0335598	0.805607	0.886813	0.726726	-0.766282	-0.321609	-0.632446	0.331766	0.216216	-0.0417852	0.739522	0.0009	-0.640306	0.0021	-0.637649	0.0021
A_51_P382152	Procr	protein C receptor, endothelial	NM_011171	-0.708651	-0.730364	-0.66517	0.088233	0.0922594	0.137873	-0.186754	-0.088233	-0.1973	1.05125	1.38228	1.26614	0.807516	<0.0001	0.543966	<0.0001	1.1271	<0.0001
A_55_P2147427	Prdx1	peroxiredoxin 1	NM_011034	-0.947486	-0.718505	-0.639918	-0.0668688	0.0581017	0.194577	-0.152062	0.123355	0.0737829	0.458799	0.73681	0.908164	0.830573	0.0003	0.783662	0.0005	0.639321	0.0017
A_66_P119421	Prdx1	peroxiredoxin 1	NM_011034	-0.755164	-0.911619	-0.796593	-0.0335593	0.00700235	0.0901713	-0.00700235	0.0614238	-0.118624	0.920496	1.05154	1.01385	0.84233	<0.0001	0.799724	<0.0001	0.974093	<0.0001
A_55_P2427377	3110068a07rik	RIKEN cDNA 3110068A07 gene	AK039947	-1.10862	-0.698814	-1.00295	-0.400215	0.2049	-0.0495179	-0.304084	0.334605	0.443476	0.789935	1.10473	0.78324	0.855183	0.0068	1.09479	0.0017	0.974247	0.0033
A_55_P1955906	Stat1	signal transducer and activator of transcription 1	NM_009283	-0.525125	-0.698732	-0.477687	0.458734	0.143608	0.306921	-0.516437	-1.37985	-0.0541625	-0.27209	-0.441942	-0.405543	0.870269	0.0166	-0.0829692	0.7809	-0.67628	0.0471
A_55_P2152982	Ccdc54	coiled-coil domain containing 54	NM_027046	-0.748405	-1.36494	-1.03171	0.0198698	0.217802	-0.626166	-0.878584	0.467091	-0.0198693	0.724	1.48911	1.33515	0.918854	0.0468	0.904565	0.0495	1.31225	0.01
A_52_P564413	Pik3c2g	phosphatidylinositol 3-kinase, C2 domain containing, gamma polypeptide	NM_207683	0.0136113	-0.496966	-0.157419	0.86114	0.424047	0.879863	-0.121186	-0.497511	-0.193486	0.0692673	-0.382099	0.0784469	0.935274	0.0017	-0.0571364	0.7838	-0.799812	0.0041
A_51_P419117	Rab15	RAB15, member RAS oncogene family	NM_134050	-0.197018	-0.0492749	-0.106284	0.979563	0.789923	0.714004	0.634917	0.374683	0.0388017	1.35788	1.49035	1.45833	0.945355	0.0001	0.466993	0.0105	0.607691	0.0025
A_55_P2079630	Cdk6	cyclin-dependent kinase 6	NM_009873	-0.217187	-0.209114	-0.00650811	0.887106	0.845341	0.684875	-0.591377	-0.331499	-0.146808	0.426501	0.150391	-0.0535953	0.950043	0.0002	-0.212292	0.1926	-0.631341	0.0029
A_51_P472867	Oas3	2'-5' oligoadenylate synthetase 3	NM_145226	-0.143492	-0.453224	-0.44574	0.832694	0.474153	0.514997	-0.296702	-0.353913	-0.499025	0.213032	-0.245057	-0.368032	0.954767	0.0005	-0.0357277	0.8392	-0.740634	0.0025
A_52_P350148	Celsr2	cadherin, EGF LAG seven-pass G-type receptor 2 (flamingo homolog, Drosophila)	NM_001004177	-0.880873	-0.439766	-0.650324	0.399603	0.187945	0.396502	-0.389436	0.295607	0.159695	-0.34795	-0.511747	0.0932364	0.985005	0.0021	0.678943	0.0153	-0.583504	0.0297
A_52_P5905	4933407L21Rik	RIKEN cDNA 4933407L21 gene	NR_037692	-0.142235	-0.762201	-0.475414	0.349542	0.651192	0.663951	-0.323208	0.369499	0.207943	0.0333033	-0.548316	-0.102382	1.01485	0.003	0.544695	0.0546	-0.760693	0.0138
A_55_P2069714	Sqstm1	sequestosome 1	NM_011018	-0.542805	-0.586521	-0.555262	0.589801	0.34257	0.518843	-0.34257	-0.559144	-0.771647	1.40981	0.970877	0.950877	1.04527	0.0001	0.00374254	0.9803	0.626784	0.0028
A_52_P611000	Esd	esterase D/formylglutathione hydrolase	NM_016903	-2.10718	-1.40461	-1.49865	-0.780403	-0.434594	-0.559068	0.18473	0.170984	0.28586	0.706349	0.514303	0.432139	1.07879	0.0004	1.884	<0.0001	1.14229	0.0002
A_52_P456640	Fgr	Gardner-Rasheed feline sarcoma viral (Fgr) oncogene homolog	NM_010208	-0.302472	-0.479154	-0.359666	0.84524	0.766699	0.488249	-0.457099	-0.625272	-0.517819	0.179144	-0.00679946	-0.501799	1.08049	0.0002	-0.152966	0.3959	-0.809881	0.0014
A_51_P281333	St3gal6	ST3 beta-galactoside alpha-2,3-sialyltransferase 6	NM_018784	0.13743	0.156165	0.135994	1.12662	1.20772	1.37357	0.147238	0.265112	0.242042	0.500146	0.690784	0.489005	1.09277	<0.0001	0.074934	0.3401	-0.675989	<0.0001
A_55_P2033987	LOC102638882	WD repeat-containing protein KIAA1875-like	XM_006543249	-0.609997	-1.63217	-0.860081	0.111532	-0.321386	0.481918	-1.18895	-1.42454	-1.38505	-0.834399	-0.497894	-0.974135	1.12477	0.0051	-0.298763	0.3405	-0.859498	0.0194
A_55_P2105878	Ccr10	chemokine (C-C motif) receptor 10	NM_007721	-0.689281	-0.456652	-0.782486	0.711921	0.570381	0.207306	-1.35031	-1.04903	-0.794847	-0.132787	-0.0877764	-0.103064	1.13934	0.0002	-0.421922	0.0381	-0.604412	0.0075
A_51_P206134	Akna	AT-hook transcription factor	NM_001045514	-0.325679	-0.320116	-0.495013	0.856194	0.801758	0.692109	-0.149212	-0.218067	-0.28557	0.497338	-0.00685978	0.00685978	1.16362	<0.0001	0.162653	0.2517	-0.617574	0.0016
A_52_P127925	Tfec	transcription factor EC	NM_031198	-1.77662	-0.701958	-1.28685	-0.41005	0.133925	0.0554488	0.125631	-0.0554488	-0.0837085	1.06511	1.03931	0.759697	1.18158	0.0021	1.25063	0.0015	1.02826	0.0046
A_66_P113401	Zfp46	zinc finger protein 46	NM_009557	-0.229836	-0.763278	-0.37573	0.979084	0.603412	0.62871	-0.360571	-0.754912	-0.197252	-0.196495	-0.640085	0.0872021	1.19335	0.001	0.0187025	0.939	-0.986861	0.0031
A_55_P2033120	Srxn1	sulfiredoxin 1 homolog (S. cerevisiae)	NM_029688	-0.842308	-0.900917	-1.02447	0.308156	0.266242	0.424723	0.263598	0.339398	0.191644	1.51557	1.72178	1.60679	1.25561	<0.0001	1.18745	<0.0001	1.28167	<0.0001
A_51_P336509	Zfpm2	zinc finger protein, multitype 2	NM_011766	0.0696111	0.00468969	-0.28688	1.18283	1.19971	1.37339	0.139939	0.420286	0.569572	1.88516	1.97099	1.97245	1.32284	<0.0001	0.447459	0.0079	0.690892	0.0006
A_55_P2137611	Irgm2	immunity-related GTPase family M member 2	NM_019440	-0.199602	-0.271099	-0.426403	1.31494	1.00072	1.02262	-0.318857	-0.500069	-0.768288	0.395192	0.296706	0.199602	1.4118	<0.0001	-0.230036	0.1201	-0.815595	0.0003
A_55_P2225470	A230092J17Rik	RIKEN cDNA A230092J17 gene	AK039069	-0.385976	-0.910753	-0.291952	1.00508	0.956068	0.732632	-0.222325	-0.590492	-0.0323107	0.413069	0.145208	-0.156232	1.42749	0.0002	0.247851	0.2953	-0.763912	0.0087
A_55_P1967539	Hunk	hormonally upregulated Neu-associated kinase	NM_015755	-1.67503	-1.0471	-1.53371	0.367233	-0.0391943	0.0245855	0.362584	0.207664	0.593977	1.10802	0.972918	1.10563	1.53615	<0.0001	1.80669	<0.0001	0.94465	0.0008
A_51_P313581	Fabp2	fatty acid binding protein 2, intestinal	NM_007980	-0.36564	-0.266155	-0.646188	1.67989	0.638056	1.05482	-0.577088	-0.927392	0.540743	-0.343852	-0.836381	0.121346	1.55025	0.0073	0.104748	0.8154	-1.47722	0.0093
A_52_P502754	Ampd3	adenosine monophosphate deaminase 3	NM_009667	-1.14517	-1.25443	-1.35643	0.342777	0.259661	0.34238	-0.75273	-0.68201	-0.791316	1.08511	0.749857	0.941299	1.56695	<0.0001	0.509991	0.0004	0.610482	0.0001
A_52_P641132	Sox14	SRY (sex determining region Y)-box 14	NM_011440	-0.0644555	0.248189	-0.120925	1.81748	1.30464	1.67994	-0.625592	0.0721736	0.620716	-0.850764	0.342958	0.754674	1.57975	0.0076	0.00149679	0.9974	-1.51839	0.0093
A_51_P403728	Olfr1412	olfactory receptor 1412	NM_146277	-0.10568	-0.0117722	-0.272331	2.06579	1.39894	1.04626	-0.238864	0.0203142	-0.304558	0.347813	-0.329566	-0.0294933	1.63359	0.0003	-0.0444417	0.8723	-1.50741	0.0005
A_55_P2019719	Oas2	2'-5' oligoadenylate synthetase 2	NM_145227	-0.218053	-0.331279	-0.239362	1.49539	1.46576	1.24108	-0.596862	-0.60262	-0.431044	0.600108	0.218053	0.297853	1.66364	<0.0001	-0.280611	0.0346	-1.02874	<0.0001
A_55_P1967538	Hunk	hormonally upregulated Neu-associated kinase	NM_015755	-1.97185	-1.34348	-1.5314	0.166536	0.00837898	0.226528	0.467256	0.191891	0.985336	1.26213	1.32763	1.24011	1.74939	<0.0001	2.16374	<0.0001	1.14281	0.0007
A_55_P2082961	Fnbp1l	formin binding protein 1-like	NM_001114665	-0.348205	-0.446527	-0.601017	1.41945	1.30859	1.19813	-0.424048	-0.404426	-0.471955	0.771671	0.722161	0.62661	1.77397	<0.0001	0.0317732	0.6889	-0.60191	<0.0001
A_51_P279606	Socs1	suppressor of cytokine signaling 1	NM_009896	-0.896998	-1.05309	-0.821571	0.908314	0.970072	0.932352	-0.224005	-0.932734	-0.846713	0.370234	0.399364	0.224005	1.8608	<0.0001	0.256069	0.1703	-0.605712	0.0074
A_55_P2087622	Il4i1	interleukin 4 induced 1	NM_010215	-0.280556	-0.311824	-0.474833	1.61009	1.48082	1.5187	-0.464124	-0.628123	-0.961352	0.834242	0.450815	0.199172	1.89228	<0.0001	-0.328796	0.0956	-1.0418	0.0003
A_55_P2074801	Ptpn14	protein tyrosine phosphatase, non-receptor type 14	NM_008976	-1.90457	-1.9541	-1.90991	-0.060307	0.0515275	0.119568	-0.0871701	0.206919	-0.0515275	1.79705	1.95464	1.92089	1.95979	<0.0001	1.9456	<0.0001	1.85393	<0.0001
A_55_P1982818	Odc1	ornithine decarboxylase, structural 1	NM_013614	-0.762255	-0.655069	-0.690484	1.2902	1.26913	1.40089	-0.621851	-0.558471	-0.676268	0.796248	0.85338	0.559991	2.02267	<0.0001	0.0837393	<0.0001	-0.583531	<0.0001
A_55_P1966833	Xaf1	XIAP associated factor 1	NM_001037713	-0.585778	-0.987682	-0.976107	1.41221	1.34483	0.932138	-0.935375	-1.13057	-1.26602	0.639491	0.422159	0.516334	2.07958	<0.0001	-0.260798	0.1482	-0.70373	0.0026
A_52_P368057	Slc7a11	solute carrier family 7 (cationic amino acid transporter, y+ system), member 11	NM_011990	-2.11878	-1.85139	-1.89065	0.108944	0.142503	0.24984	-0.287578	-0.108944	-0.242123	1.16034	1.13961	1.19458	2.1207	<0.0001	1.74072	<0.0001	0.99775	<0.0001
A_51_P111164	Rnd1	Rho family GTPase 1	NM_172612	-0.618858	-0.776672	-1.01131	1.40853	1.38287	1.22012	-0.724586	-0.889864	-1.03354	0.823887	0.745967	0.5726	2.13945	<0.0001	-0.080383	0.5298	-0.62302	0.0009
A_51_P245533	Tex19.1	testis expressed gene 19.1	NM_028602	-0.247464	-0.335653	-0.140091	2.29115	1.83544	1.60619	0.934311	1.20152	1.1639	3.13688	3.23756	3.00491	2.15199	<0.0001	1.34098	<0.0001	1.21553	<0.0001
A_55_P2047310	Pdgfb	platelet derived growth factor, B polypeptide	NM_011057	-0.101741	-0.114517	-0.26224	2.18775	2.11308	1.91371	-0.560442	-0.467968	-0.597492	1.54396	1.30527	1.30963	2.23101	<0.0001	-0.382468	0.0015	-0.685225	<0.0001
A_55_P2114938	Irf9	interferon regulatory factor 9	NM_001159417	-0.691833	-0.817627	-0.841905	1.73002	1.54595	1.46427	-0.78591	-1.01242	-1.10669	1.08836	0.889765	0.691833	2.36386	<0.0001	-0.184552	0.1734	-0.690092	0.0005
A_55_P1974441	Pdgfb	platelet derived growth factor, B polypeptide	NM_011057	-0.456953	-0.099838	-0.0163152	2.21724	2.12727	2.19878	-0.848811	-0.582833	-0.519844	1.49985	1.2748	1.17683	2.37213	<0.0001	-0.45946	0.0105	-0.863933	0.0002
A_51_P205524	Otor	otoraplin	NM_020595	0.160582	-0.780461	-0.388468	2.34572	2.20605	2.05067	-0.335126	-0.152272	-0.451798	0.617343	0.707352	1.42137	2.53693	<0.0001	0.0230506	0.9358	-1.28546	0.0017
A_51_P421876	Irf7	interferon regulatory factor 7	NM_016850	-1.24308	-1.18197	-1.74359	1.4413	1.39194	1.08413	-0.909931	-1.89255	-2.41143	0.63908	0.511247	0.0172818	2.69534	<0.0001	-0.34842	0.374	-0.916589	0.0383
A_52_P318673	Saa1	serum amyloid A 1	NM_009117	-1.24699	-1.28199	-1.18554	1.68892	1.83151	2.01716	-1.07529	-1.26082	-1.23625	0.844698	1.26559	1.43002	3.08403	<0.0001	0.0473884	0.7564	-0.665759	0.002
A_55_P2012592	Ildr1	immunoglobulin-like domain containing receptor 1	NM_001285788	-0.128742	-0.685577	-0.325399	2.91049	2.97898	2.7299	-0.259546	-0.667411	-0.348003	3.44787	3.51585	3.5446	3.25303	<0.0001	-0.0450808	0.7791	0.62965	0.0037
A_55_P2158404	Cmpk2	cytidine monophosphate (UMP-CMP) kinase 2, mitochondrial	NM_020557	-1.46844	-1.57515	-1.64408	1.92344	1.9583	2.25693	-1.59767	-2.0217	-1.70021	1.20194	1.33878	1.46273	3.60878	<0.0001	-0.210636	0.154	-0.711741	0.0007
A_51_P115005	Edn1	endothelin 1	NM_010104	-1.10935	-1.62801	-1.33975	2.52946	2.54412	2.42012	-1.26142	-1.61232	-1.39119	1.2489	1.74017	1.37234	3.85694	<0.0001	-0.0626052	0.7187	-1.0441	0.0003
A_52_P632601	Zfp811	zinc finger protein 811	NM_183177	-2.2391	-2.26297	-1.35381	2.56139	2.35348	2.29912	-2.23809	-2.35624	-1.77316	1.28592	1.26256	1.28745	4.35663	<0.0001	-0.170532	0.5186	-1.12602	0.0021
A_55_P2036693	Cd40	CD40 antigen	NM_011611	-2.76139	-2.76691	-2.50704	2.35859	2.23647	2.23733	-3.59028	-3.25769	-3.29718	1.50784	1.41675	1.32357	4.95591	<0.0001	-0.703271	0.0002	-0.86141	<0.0001
A_51_P254656	Hdc	histidine decarboxylase	NM_008230	-1.74107	-2.56125	-2.7762	2.66696	2.69474	2.60458	-3.68721	-3.94853	-4.10517	1.84116	2.02676	1.74107	5.01493	<0.0001	-1.55413	0.0002	-0.785763	0.013
A_55_P1953169	Saa3	serum amyloid A 3	NM_011315	-3.02962	-2.57439	-2.94638	2.56811	2.24481	2.26889	-2.88734	-3.23447	-3.56148	1.45354	1.55153	1.41503	5.21073	<0.0001	-0.377637	0.0781	-0.887231	0.0015
A_51_P514085	Mx2	myxovirus (influenza virus) resistance 2	NM_013606	-4.11557	-4.62409	-2.35049	2.00833	2.1214	1.85023	-3.54589	-4.61304	-4.2921	0.750123	0.473822	0.571242	5.69004	<0.0001	-0.453626	0.4268	-1.39492	0.0329
A_55_P1984556	Ccl12	chemokine (C-C motif) ligand 12	NM_011331	-3.18337	-3.17273	-2.71788	2.9791	3.16436	3.24378	-3.27873	-1.91228	-2.66346	1.91228	2.50205	2.52408	6.15374	<0.0001	0.4065	0.261	-0.816278	0.0413
A_51_P212782	Il1b	interleukin 1 beta	NM_008361	-3.49306	-3.27706	-2.8218	6.4553	6.5101	6.77177	-4.05556	-3.46452	-3.60129	4.68516	5.43153	5.1584	9.77636	<0.0001	-0.509813	0.0788	-1.48736	0.0004

## Sheet: 6h-177 transcripts
ProbeName	GeneSymbol	GeneName	GenbankAccession	Ctrl 2h A	Ctrl 2h B	Ctrl 2h C	Lps 2h A	Lps 2h B	LPS 2h C	BSO 2h A	BSO 2h B	BSO 2h C	BSO LPS 2h A	BSO LPS 2h B	BSO LPS 2h C	Log2 FC (LPS vs control)	P value (LPS vs control)	Log2 FC (BSO vs control)	P value (BSO vs control)	Log2 FC (BSO+LPS vs LPS)	P value (BSO+LPS vs control)
A_55_P2011565	1600010M07Rik	RIKEN cDNA 1600010M07 gene	NR_037959	0.00291777	-0.0810256	-0.115651	-0.921147	-0.907239	-1.04243	0.243237	-0.00291777	0.0484862	-0.265604	-0.257305	-0.395442	-0.892353	<0.0001	0.160855	0.0591	0.650822	<0.0001
A_55_P2222557	1600022D10Rik	RIKEN cDNA 1600022D10 gene	XR_385736	-0.198159	0.351897	0.23519	-0.659725	-0.413287	-0.588936	0.260374	0.350214	0.183864	-0.0390723	0.195634	0.386506	-0.683625	0.0027	0.135175	0.4211	0.735006	0.0017
A_51_P502872	2200002D01Rik	RIKEN cDNA 2200002D01 gene	NM_028179	0.219013	-0.245523	-0.117465	1.35116	0.712677	0.735304	0.0609193	0.365853	-0.0581837	0.270802	0.309101	0.025001	0.98104	0.0015	0.170855	0.4359	-0.731414	0.008
A_55_P2361647	4831440E17Rik	RIKEN cDNA 4831440E17 gene	NR_030700	0.729383	0.67256	0.612211	0.0336149	-0.269104	-0.264261	0.853432	0.938797	0.925059	-0.770184	-0.785713	-0.799236	-0.837969	<0.0001	0.234377	0.0162	-0.618461	<0.0001
A_55_P2198983	4930415C11Rik	RIKEN cDNA 4930415C11 gene	AI606402	0.945113	0.31628	0.141743	-0.90751	-1.4007	-0.937002	0.54539	1.05026	0.862069	1.03099	-0.176584	1.03666	-1.54945	0.0029	0.351528	0.3663	1.71209	0.0016
A_55_P2006183	4930451C15Rik	RIKEN cDNA 4930451C15 gene	AK039092	-0.472364	0.190342	-0.240967	-0.997521	-0.828952	-0.630856	0.121392	-0.674993	0.0169604	-0.0169604	0.226105	-0.191937	-0.64478	0.0332	-0.00455045	0.986	0.824846	0.0111
A_55_P2230484	5033403F01Rik	RIKEN cDNA 5033403F01 gene	XR_382221	-0.64966	-0.344422	0.00818205	0.654452	0.350436	0.62663	0.327885	0.195655	0.501065	1.16986	1.1881	1.38043	0.872473	0.0009	0.670168	0.0043	0.702288	0.0033
A_55_P2104884	5430425K12Rik	RIKEN cDNA 5430425K12 gene	NR_103550	0.621069	0.0397892	-0.0397897	-1.72214	-1.30441	-0.943779	1.13392	0.525826	0.788196	-0.188226	-0.241646	0.194136	-1.53046	0.0009	0.608958	0.0043	1.24486	0.0033
A_55_P2196452	9430069I07Rik	RIKEN cDNA 9430069I07 gene	NM_001256161	0.033998	-0.0983901	-0.790999	-1.2134	-1.58603	-1.14207	1.35392	0.426837	0.602303	-0.033998	-0.221735	-0.647953	-1.0287	0.0114	1.07948	0.009	1.01261	0.0123
A_55_P2212653	A230107N01Rik	RIKEN cDNA A230107N01 gene	XR_105567	0.14021	0.306314	0.211491	-0.415971	-0.468764	-0.773012	-0.156729	0.357786	0.521111	-0.205988	0.615508	0.492145	-0.771921	0.0141	0.0213844	0.9331	0.853137	0.0086
A_55_P1969477	Abcb1a	ATP-binding cassette, sub-family B (MDR/TAP), member 1A	NM_011076	-0.493186	-0.786343	-1.0284	2.25685	2.33645	2.36378	-0.638917	-0.685169	-0.682391	3.27125	3.15505	3.18634	3.08834	<0.0001	0.100483	0.4073	0.885186	<0.0001
A_55_P1985623	Abcc3	ATP-binding cassette, sub-family C (CFTR/MRP), member 3	NM_029600	-0.0635772	0.0469308	0.0508962	-2.14346	-1.96063	-2.01289	0.333556	0.239045	0.243288	-1.52307	-1.38854	-1.38154	-2.05041	<0.0001	0.260546	0.0027	0.607943	<0.0001
A_52_P225584	Abhd15	abhydrolase domain containing 15	NM_026185	1.66383	-0.0593128	0.676486	-1.62294	-2.35351	-1.05444	0.969973	0.44666	0.514832	-0.59571	0.0593128	-0.498014	-2.4373	0.0009	-0.116513	0.814	1.33216	0.0239
A_52_P420504	Acta2	actin, alpha 2, smooth muscle, aorta	NM_007392	-0.969997	-0.809308	-0.738206	-0.233742	0.132263	0.00369906	-0.201532	0.0188239	-0.00369906	0.835486	1.12769	0.954539	0.806577	0.0001	0.777035	0.0002	1.00517	<0.0001
A_55_P1955778	Adamts4	a disintegrin-like and metallopeptidase (reprolysin type) with thrombospondin type 1 motif, 4	NM_172845	-0.55383	-0.803896	-0.679061	3.39576	3.50011	3.53039	-0.417519	-0.479247	-0.750199	2.77279	2.81644	2.80193	4.15435	<0.0001	0.129941	0.202	-0.67837	<0.0001
A_51_P233797	Adh7	alcohol dehydrogenase 7 (class IV), mu or sigma polypeptide	NM_009626	-1.10282	-0.594735	-0.623909	0.0909102	0.274808	0.323336	-0.943454	-0.21507	-0.398446	0.901107	1.01614	1.02236	1.00351	0.0011	0.254832	0.2425	0.750182	0.0059
A_55_P2109382	Adora2a	adenosine A2a receptor	NM_009630	0.219544	-0.288991	-0.204274	2.81909	2.24301	2.04826	0.00341558	-0.240709	-0.0860381	0.967959	1.36361	1.56589	2.46136	<0.0001	-0.016537	0.9465	-1.07097	0.0021
A_51_P108581	Adrbk2	adrenergic receptor kinase, beta 2	AK048763	-0.198413	0.518396	-0.0164948	1.47052	1.60848	1.3943	-0.480896	0.331296	0.304099	0.496263	0.961728	0.277596	1.38994	0.0012	-0.0496632	0.8657	-1.6494	0.0125
A_55_P2039586	Adrbk2	adrenergic receptor kinase, beta 2	NM_177078	0.647648	0.00126171	0.580953	1.37704	1.46734	1.54087	0.656362	-1.01165	-0.847738	0.308344	-0.932727	0.0614262	1.0518	0.0418	-0.810962	0.1329	-0.912572	0.0093
A_51_P510891	Afp	alpha fetoprotein	NM_007423	-0.909891	-0.855925	-0.815197	-0.2132	-0.210727	-0.25578	-0.500054	-0.48844	-0.517693	0.522322	0.612945	0.600726	0.633769	<0.0001	0.358275	0.0001	0.805233	<0.0001
A_55_P2009121	Agrn	agrin	NM_021604	-0.635179	-0.568406	-0.810504	2.98496	2.83846	2.87758	-0.351641	-0.181905	-0.453212	2.28753	2.31726	2.1962	3.5717	<0.0001	0.342444	0.004	-0.633338	<0.0001
A_55_P2115166	AI661453	expressed sequence AI661453	NM_145489	0.529785	0.897185	-0.354094	-1.02639	-1.4458	-0.996272	0.604541	0.249125	0.629189	1.49272	-0.177671	0.137847	-1.51378	0.0119	0.136659	0.7773	1.64045	0.0079
A_55_P2350032	Akap6	A kinase (PRKA) anchor protein 6	NM_198111	-0.577457	-0.612844	-1.3059	0.735478	0.868439	0.19005	-1.0068	-1.00995	-1.16567	1.31185	1.40595	1.18172	1.43006	0.0003	-0.228741	0.3501	0.701853	0.016
A_51_P338443	Angptl4	angiopoietin-like 4	NM_020581	0.634148	0.694225	0.713817	-1.42939	-1.38664	-1.45453	0.689325	0.67252	0.616154	-0.735809	-0.616154	-0.683826	-2.10425	<0.0001	-0.021397	0.5733	0.744922	<0.0001
A_51_P245090	Aqp3	aquaporin 3	NM_016689	-1.37928	-1.96277	-1.65392	4.11462	4.12597	4.05169	-1.14991	-1.86046	-1.10505	3.29756	3.23617	3.20645	5.76275	<0.0001	0.293515	0.2028	-0.850702	0.0038
A_51_P417074	Arhgap8	Rho GTPase activating protein 8	NM_028455	0.187533	0.105869	0.289529	-1.51302	-1.61154	-1.54177	0.1246	0.0747786	0.107036	-0.331109	-0.341068	-0.391537	-1.74975	<0.0001	-0.0921723	0.0803	1.20087	<0.0001
A_51_P349413	Arl5c	ADP-ribosylation factor-like 5C	AK032519	-0.515254	-0.597119	-0.733686	1.33994	1.29431	1.42081	-0.751847	-0.743197	-0.720178	0.942353	0.815421	0.515254	1.96704	<0.0001	-0.123054	0.2699	-0.594012	0.0004
A_55_P1967414	Asph	aspartate-beta-hydroxylase	NM_001177855	-0.446232	-0.367641	-0.743649	0.928448	0.795997	0.875865	-0.415959	-0.124063	-0.662837	0.225507	0.273734	0.124063	1.38594	<0.0001	0.118222	0.4318	-0.659002	0.0017
A_55_P2204779	AU019990	expressed sequence AU019990	NR_033469	1.77388	1.8039	1.80447	-2.85988	-2.54514	-2.17186	2.24133	2.18869	2.19966	-1.39195	-0.658091	-0.427541	-4.31971	<0.0001	0.415813	0.1341	1.69977	0.0001
A_55_P2110758	B430306N03Rik	RIKEN cDNA B430306N03 gene	NM_177083	-0.621706	-0.566976	-0.564292	1.199	1.37807	1.41068	-0.228025	-0.0106511	-0.270932	2.22175	2.40698	2.36163	1.91358	<0.0001	0.414455	0.0012	1.00087	<0.0001
A_51_P419286	Batf3	basic leucine zipper transcription factor, ATF-like 3	NM_030060	0.0466652	-0.466988	-0.115121	-1.63637	-1.4694	-1.33579	0.357551	0.0350442	0.298318	-0.0350442	-0.835296	-0.3764	-1.30204	0.0003	0.408786	0.0963	1.06494	0.0012
A_55_P2062612	BC030499	cDNA sequence BC030499	BC048862	-0.294829	0.52269	0.416646	1.00506	0.996613	1.31856	0.00419998	-0.54303	-0.0511985	0.111785	0.843794	0.321615	0.891909	0.0125	-0.411512	0.1772	-0.681013	0.04
A_51_P117794	Bik	BCL2-interacting killer	NM_007546	-0.447057	-0.727007	-0.912949	1.48603	1.29062	1.58112	-0.377497	-0.87383	0.488668	2.21337	2.20423	2.34011	2.14826	0.0001	0.441452	0.1858	0.799982	0.0305
A_52_P371135	C130050O18Rik	RIKEN cDNA C130050O18 gene	NM_177000	1.64831	1.40209	1.3602	-1.65988	-2.2273	-2.05093	1.41699	1.17935	1.20773	-1.14251	-1.40158	-1.39478	-3.44957	<0.0001	-0.202179	0.2328	0.66641	0.0028
A_51_P181451	C1qa	complement component 1, q subcomponent, alpha polypeptide	NM_007572	1.06206	1.09041	1.24702	-1.5276	-2.01988	-1.75263	0.388725	0.352543	0.267512	-2.85346	-3.56293	-2.60688	-2.89987	<0.0001	-0.796904	0.0087	-1.24105	0.0007
A_51_P102789	C1qc	complement component 1, q subcomponent, C chain	NM_007574	1.06912	0.974652	0.914849	-0.988508	-0.804176	-1.07874	0.228992	0.362703	0.325658	-1.88492	-2.0518	-2.19301	-1.94335	<0.0001	-0.680424	<0.0001	-1.0861	<0.0001
A_55_P2256943	C230030N03Rik	RIKEN cDNA C230030N03 gene	AK082264	0.385152	-0.745795	-0.468388	1.19547	2.60525	1.8961	0.351542	-0.462007	1.32664	-0.158894	-0.708303	-0.0969081	2.17528	0.0039	0.681736	0.2436	-2.22031	0.0034
A_51_P110301	C3	complement component 3	NM_009778	-0.227907	-0.0727267	-0.212495	2.82583	3.04067	2.98684	-0.194374	0.00293303	-0.110674	2.27292	2.44476	2.31915	3.12215	<0.0001	0.0703379	0.3997	-0.605502	<0.0001
A_52_P625321	Cabp4	calcium binding protein 4	NM_144532	-0.00699997	0.081306	-0.110844	1.94079	0.941632	1.28793	0.591454	-0.433308	0.911707	0.0101337	0.530168	0.043014	1.4023	0.0057	0.368797	0.3545	-1.19568	0.0129
A_55_P2004370	Car6	carbonic anhydrase 6	NM_009802	-0.125594	-0.377649	-0.626157	0.975894	1.06843	0.753585	0.459544	0.56179	0.614337	0.42739	0.135019	0.125594	1.3091	<0.0001	0.92169	0.0002	-0.703301	0.0012
A_55_P2021892	Ccdc114	coiled-coil domain containing 114	AK042062	-0.262766	-0.208627	-0.160863	0.256092	0.615361	0.767714	-0.0166025	0.0166025	0.156287	1.10813	1.40999	1.49965	0.757141	0.0007	0.262848	0.1026	0.792866	0.0005
A_52_P227880	Cenpf	centromere protein F	NM_001081363	0.268883	0.286689	0.318269	-0.291123	-0.476018	-0.342361	-0.236677	0.200485	0.272669	-1.25816	-0.942198	-0.906971	-0.661115	0.0017	-0.212454	0.1763	-0.665943	0.0016
A_52_P385606	Ckb	creatine kinase, brain	NM_021273	0.0804124	-0.104656	-0.0516229	-0.653288	-0.95584	-0.931307	-0.216837	-0.369358	-0.545217	-0.00470877	-0.297936	-0.427809	-0.821523	0.0003	-0.351849	0.0324	0.603327	0.0022
A_55_P1976224	Ckb	creatine kinase, brain	NM_021273	0.00519133	-0.00519133	0.154758	-0.786978	-0.887826	-0.797752	-0.313415	-0.347454	-0.250463	-0.0395474	-0.223102	-0.152861	-0.875771	<0.0001	-0.355363	0.0004	0.685682	<0.0001
A_51_P422751	Clca3	chloride channel calcium activated 3	NM_017474	0.0989289	-0.452241	-0.37519	4.00371	3.83834	3.28504	-0.0989289	-0.332919	-0.21678	3.08187	2.85451	3.01574	3.95186	<0.0001	0.0266247	0.901	-0.72499	0.0081
A_51_P147274	Clec4a3	C-type lectin domain family 4, member a3	NM_153197	0.0802169	0.0321775	0.133431	-1.06815	-1.13484	-1.0107	0.336437	0.196562	0.469479	-0.186807	-0.508178	-0.169806	-1.15317	<0.0001	0.252218	0.0373	0.782968	<0.0001
A_55_P2103887	Clec4a4	C-type lectin domain family 4, member a4	NM_001005860	0.83465	0.0885792	0.398215	-1.37149	-1.95002	-2.14526	1.02135	0.262486	0.29451	-0.0885792	-0.528796	-0.549109	-2.26274	<0.0001	0.0856328	0.7853	1.43343	0.0015
A_55_P2035018	Clec4n	C-type lectin domain family 4, member n	NM_020001	-0.422614	-0.203188	-0.420753	-1.05659	-0.819456	-1.07425	0.893314	1.0541	0.996305	0.202068	0.452106	0.40328	-0.634582	0.0002	1.33009	<0.0001	1.33592	<0.0001
A_55_P2111302	Cp	ceruloplasmin	NM_007752	-0.0241399	-0.251033	-0.611274	3.02203	3.07682	2.77954	0.63102	0.372517	0.367434	2.25528	2.29716	2.05743	3.25495	<0.0001	0.752473	0.0015	-0.756176	0.0014
A_52_P99810	Cx3cr1	chemokine (C-X3-C motif) receptor 1	NM_009987	0.810696	0.672781	0.557744	-1.12168	-1.74508	-1.41575	-0.0980191	-0.18106	-0.363878	-1.93061	-2.34836	-2.0829	-2.10791	<0.0001	-0.894726	0.0008	-0.693121	0.0037
A_55_P2007964	Cx3cr1	chemokine (C-X3-C motif) receptor 1	NM_009987	0.30556	0.40453	0.466049	-1.27585	-1.66993	-1.30446	-0.348838	-0.0956135	-0.416417	-2.2672	-2.24033	-2.15978	-1.80879	<0.0001	-0.679002	0.0005	-0.805688	0.0002
A_55_P2054362	Cx3cr1	chemokine (C-X3-C motif) receptor 1	NM_009987	0.295295	0.513826	0.49747	-1.33495	-1.669	-1.22486	-0.432623	-0.128559	-0.414959	-2.25771	-2.24764	-2.1803	-1.84513	<0.0001	-0.760911	0.0004	-0.818948	0.0002
A_55_P2016459	Cxcl10	chemokine (C-X-C motif) ligand 10	AK156907	-2.7827	-3.31533	-3.24477	2.82561	2.86826	2.7827	-3.00631	-3.18948	-3.08357	3.69774	3.6699	3.56027	5.93979	<0.0001	0.021147	0.8735	0.817116	0.0002
A_52_P585124	Cxcr4	chemokine (C-X-C motif) receptor 4	NM_009911	0.981093	1.2857	1.35389	-1.00768	-0.836783	-0.867646	1.3297	1.68832	1.81131	-0.52491	0.179959	-0.428407	-2.11093	<0.0001	0.402882	0.0871	0.646249	0.0141
A_55_P1966749	Cyp2s1	cytochrome P450, family 2, subfamily s, polypeptide 1	NM_028775	-0.0773442	0.0772092	0.308906	-3.33726	-3.73443	-3.29953	0.125968	0.194932	0.377063	-2.36601	-2.39391	-2.55357	-3.56	<0.0001	0.129731	0.3912	1.01924	<0.0001
A_51_P385849	Cyp4f39	cytochrome P450, family 4, subfamily f, polypeptide 39	NM_177307	-0.189209	-0.175219	0.0911315	1.07277	1.51329	1.65197	-0.577784	-0.175476	-0.532353	2.30832	1.97191	1.96449	1.50378	<0.0001	-0.337439	0.1043	0.668893	0.0067
A_55_P2347384	D430040L24Rik	RIKEN cDNA D430040L24 gene	AK085126	-0.818973	-0.761906	-0.845839	0.305629	0.124458	0.0176568	-0.016418	0.016418	-0.0953431	0.879052	0.817829	0.667818	0.958154	<0.0001	0.777125	<0.0001	0.638985	<0.0001
A_55_P2035326	D5Ertd605e	DNA segment, Chr 5, ERATO Doi 605, expressed	NR_033625	-0.0355115	-0.0485129	-0.0428262	-1.12859	-1.32251	-1.40999	-0.00432062	-0.0474114	0.00432062	-0.699384	-0.69976	-0.717619	-1.24474	<0.0001	0.0264797	0.6711	0.58144	<0.0001
A_55_P2324886	D930027P08Rik	RIKEN cDNA D930027P08 gene	AK086428	-0.552661	-0.259749	0.013237	-2.06656	-1.52352	-2.15203	-0.932104	-0.657585	-0.455271	-1.25834	-0.676825	0.103415	-1.64765	0.0014	-0.415262	0.2651	1.30345	0.0055
A_52_P138806	Dlgap3	discs, large (Drosophila) homolog-associated protein 3	NM_198618	-0.167479	-0.653538	-0.116479	2.31657	2.21744	2.19098	-0.699299	-0.13208	0.0350833	1.38994	1.8382	1.63186	2.55416	<0.0001	0.0470672	0.836	-0.621664	0.0224
A_52_P437201	Dna2	DNA replication helicase 2 homolog (yeast)	NM_177372	0.494812	-0.0841546	0.283663	-2.00105	-1.45165	-1.52362	0.247682	0.0506587	0.167475	-0.855872	-1.11164	-0.775929	-1.89021	<0.0001	-0.0761684	0.6983	0.744294	0.0044
A_55_P2067362	Dpep2	dipeptidase 2	NM_176913	-0.127435	-0.11592	-0.180899	0.782145	0.99702	0.961104	-0.258376	-0.159138	-0.0276885	0.0276885	0.0709386	0.151967	1.05484	<0.0001	-0.0069828	0.926	-0.829892	<0.0001
A_55_P2077368	Dpep2	dipeptidase 2	XM_006531081	0.182225	-0.106791	-0.405654	1.1087	0.968815	0.77422	-0.0434222	-0.0115075	0.00425196	0.285287	-0.00425196	0.0390391	1.06065	0.0001	0.093181	0.5582	-0.843886	0.0006
A_51_P115005	Edn1	endothelin 1	NM_010104	-0.815334	-1.34814	-1.24846	1.78591	1.64226	1.60465	-1.01033	-1.27177	-1.13172	0.937485	0.951167	0.815334	2.81492	<0.0001	-0.000630853	0.9964	-0.776278	0.0005
A_51_P199382	Elmo2	engulfment and cell motility 2	NM_207705	0.555877	0.265013	0.337099	-0.588386	-0.926114	-0.703405	0.352287	0.28547	-0.0374587	0.108734	-0.269523	-0.301212	-1.1253	<0.0001	-0.185897	0.2704	0.585301	0.0058
A_52_P611000	Esd	esterase D/formylglutathione hydrolase	NM_016903	-1.31747	-1.55739	-0.952066	0.356543	0.269943	0.539966	-0.226656	-0.171383	-0.170984	1.3028	1.234	1.29684	1.66446	<0.0001	1.08597	<0.0001	0.889063	0.0002
A_52_P223704	Faah	fatty acid amide hydrolase	NM_010173	-0.654686	-0.382831	-0.176862	1.49454	0.807308	1.04915	0.595324	0.689552	0.194684	0.323887	0.0107031	0.198944	1.52179	<0.0001	0.897979	0.003	-0.939152	0.0023
A_51_P349213	Fcrl1	Fc receptor-like 1	NM_178165	-0.845185	-0.295323	0.0579436	-1.68995	-1.22636	-1.07786	-0.596266	-0.18617	0.0845659	-0.72268	-0.274806	0.0671136	-0.970536	0.0144	0.128231	0.6917	1.02127	0.0113
A_55_P2316612	Fgf11	fibroblast growth factor 11	XM_006532188	1.22972	1.25795	0.972201	0.0391459	-0.254282	-0.0864778	1.15305	1.04728	0.94487	-0.663786	-0.763616	-0.872266	-1.25383	<0.0001	-0.10489	0.3539	-0.666018	0.0002
A_55_P2082961	Fnbp1l	formin binding protein 1-like	NM_001114665	-0.467404	-0.525849	-0.603106	1.29423	1.09059	1.07937	-0.713491	-0.667561	-0.850985	0.612989	0.523586	0.348205	1.68685	<0.0001	-0.211892	0.0427	-0.659804	<0.0001
A_55_P1977792	Folr1	folate receptor 1 (adult)	NM_001252552	-0.296573	0.0148559	-0.178419	0.567268	0.936851	0.912924	0.0305467	-0.175138	0.0210371	0.147367	0.257944	0.111004	0.95906	<0.0001	0.112194	0.3783	-0.633576	0.0008
A_51_P308796	Fosl1	fos-like antigen 1	NM_010235	-1.77941	-2.28209	-1.91253	-0.726915	0.0855365	0.140008	-2.88168	-1.87548	-2.4659	1.15638	0.929588	0.734052	1.82422	0.0004	-0.416342	0.2258	1.10713	0.0082
A_52_P162957	Frat2	frequently rearranged in advanced T cell lymphomas 2	NM_177603	1.2122	1.16755	0.983631	0.4519	0.412953	0.310659	1.35237	1.36288	1.31376	-0.253923	-0.24688	-0.256624	-0.72929	<0.0001	0.221879	0.0054	-0.644313	<0.0001
A_55_P2029682	Fry	furry homolog (Drosophila)	NM_172887	0.474281	0.28658	0.301205	-3.09023	-3.68527	-3.3804	0.145197	0.0371511	0.0731766	-1.95995	-2.88176	-2.5801	-3.73932	<0.0001	-0.268847	0.2802	0.911359	0.0044
A_51_P320089	Gclm	glutamate-cysteine ligase, modifier subunit	NM_008129	-1.57329	-1.19242	-1.04118	-0.910858	-0.402139	-0.412008	0.402139	0.614887	0.774071	0.94275	1.29003	1.43719	0.693961	0.0102	1.866	<0.0001	1.79833	<0.0001
A_55_P2179027	Gem	GTP binding protein (gene overexpressed in skeletal muscle)	NM_010276	-1.44866	-1.58875	-0.87725	-0.358102	0.189933	-0.189933	0.425413	-0.55901	-0.736768	1.55757	1.02798	0.334166	1.18552	0.0193	1.01477	0.037	1.09261	0.0275
A_51_P385803	Glipr1l1	GLI pathogenesis-related 1 like 1	NM_027018	-0.317375	0.0465946	-0.393957	1.13587	0.678766	0.520714	-0.80292	-1.26611	0.022707	-0.0507994	-1.28809	-0.995386	1.00003	0.0401	-0.460529	0.2924	-1.55654	0.0052
A_55_P2144140	Gm10386	predicted gene 10386	AK133080	-0.131926	-0.256594	-0.372807	0.479078	0.59336	0.320032	0.137464	-0.51735	0.353879	-0.291677	-0.285484	-0.261533	0.717932	0.007	0.245106	0.2547	-0.743721	0.0058
A_55_P2063508	Gm4131	predicted gene 4131	XM_006519924	0.390748	0.113105	0.13279	-0.942317	-0.744824	-0.795414	1.07349	0.739148	1.00213	-0.10712	-0.429908	0.0523064	-1.03973	<0.0001	0.726042	0.001	0.665944	0.0018
A_55_P2022231	Gm826	predicted gene 826	NM_001033411	0.417072	0.338784	0.176018	-1.14923	-0.717312	-0.7888	0.1153	0.214516	0.205981	-0.208907	-0.382112	-0.281088	-1.19574	<0.0001	-0.132026	0.284	0.594413	0.0009
A_55_P1966432	Gstm1	glutathione S-transferase, mu 1	NM_010358	0.180786	0.00410223	-0.0666032	-0.681378	-0.531365	-0.757522	0.89544	0.836953	0.854788	-0.00410223	0.0110698	-0.130869	-0.696183	<0.0001	0.822965	<0.0001	0.615454	<0.0001
A_55_P2062190	Gstm1	glutathione S-transferase, mu 1	NM_010358	0.12032	0.0145259	-0.122907	-0.687354	-0.769449	-0.906816	0.86853	0.754428	0.730523	0.0268683	-0.0181565	-0.0145259	-0.791852	<0.0001	0.780514	<0.0001	0.785935	<0.0001
A_55_P2065231	Gstm3	glutathione S-transferase, mu 3	NM_010359	0.182749	-0.00751948	-0.123241	-0.774849	-0.664039	-0.804356	1.00121	0.826031	0.793646	0.2186	-0.0759375	-0.00163579	-0.765078	<0.0001	0.8563	<0.0001	0.794757	<0.0001
A_65_P02177	Gstm4	glutathione S-transferase, mu 4	NM_026764	0.249789	-0.18161	0.0136821	-0.463264	-0.707481	-0.880284	0.805696	0.660465	0.753682	0.000428438	-0.00203776	-0.188173	-0.710964	0.0007	0.712661	0.0007	0.620416	0.0017
A_55_P1965659	Havcr2	hepatitis A virus cellular receptor 2	NM_134250	0.0813317	0.456829	0.570663	-2.27494	-1.72064	-1.64218	0.108675	0.425861	0.639585	-1.40786	-0.948235	-0.976895	-2.24886	<0.0001	0.021766	0.9275	0.768257	0.0106
A_51_P416509	Hist1h1a	histone cluster 1, H1a	NM_030609	-0.14114	-0.0465226	0.0465226	-1.6594	-1.53504	-1.57702	-0.475326	-0.4614	-0.439901	-0.809614	-0.850181	-0.762939	-1.54344	<0.0001	-0.411829	0.0001	0.782911	<0.0001
A_51_P263965	Hmox1	heme oxygenase (decycling) 1	NM_010442	-0.531383	-0.744417	-0.874211	0.732825	0.609105	0.596336	0.130987	0.0464702	-0.046783	1.53544	1.37107	1.31283	1.36276	<0.0001	0.760228	<0.0001	0.879559	<0.0001
A_55_P2029687	Hmox1	heme oxygenase (decycling) 1	NM_010442	-0.350893	-0.565962	-0.910595	0.706675	0.500222	0.410585	0.196892	0.011899	-0.0470123	1.61532	1.30939	1.33145	1.14831	<0.0001	0.663076	0.0029	0.76036	0.0005
A_55_P2045007	Hrh1	histamine receptor H1	NM_001252643	0.000825644	0.135287	0.0906899	-1.22299	-0.416106	-0.812381	0.187858	-0.000825644	0.11578	-0.247354	-0.103153	0.265434	-0.89276	0.0023	0.0253364	0.9036	0.788802	0.0046
A_55_P2076555	Hsd17b13	hydroxysteroid (17-beta) dehydrogenase 13	NM_198030	-2.63077	-2.50669	-2.01262	2.16267	2.13716	2.45275	-1.69511	-2.32966	-1.50096	1.69214	1.50096	1.71127	4.63422	<0.0001	0.541452	0.0523	-0.616069	0.032
A_55_P1967538	Hunk	hormonally upregulated Neu-associated kinase	NM_015755	-1.65466	-2.20212	-2.03976	-0.610774	-0.0906806	-0.00837898	-1.85167	-1.85673	-1.52036	1.88305	1.43618	1.88148	1.7289	<0.0001	0.222597	0.3403	1.97018	<0.0001
A_55_P1967539	Hunk	hormonally upregulated Neu-associated kinase	NM_015755	-2.03174	-1.87391	-1.26416	-0.0987208	0.145879	-0.0245855	-1.16537	-1.04833	-1.33161	1.79282	1.69887	1.73021	1.73079	<0.0001	0.541499	0.0185	1.73311	<0.0001
A_55_P1972872	I830012O16Rik	RIKEN cDNA I830012O16 gene	NM_001005858	-2.20985	-2.62301	-2.52952	5.1723	5.30935	5.17968	-2.38087	-2.60247	-2.5095	6.16989	6.00365	6.00525	7.67457	<0.0001	-0.0434871	0.7063	0.839151	<0.0001
A_51_P353914	Icam5	intercellular adhesion molecule 5, telencephalin	NM_008319	0.355065	0.0703511	0.103433	1.02197	1.12873	1.30059	0.235506	0.499829	0.309939	0.577651	0.64108	0.443826	0.974147	<0.0001	0.172142	0.1565	-0.596244	0.0006
A_55_P2087265	Ifitm1	interferon induced transmembrane protein 1	BC090258	0.376449	0.483555	0.0771966	0.79289	1.18681	1.33006	-0.588804	0.269964	0.0376635	0.258355	0.472609	0.4895	0.790852	0.0102	-0.406126	0.1243	-0.696431	0.0186
A_55_P2017710	Igsf9	immunoglobulin superfamily, member 9	NM_033608	-0.106806	0.00155997	-0.281822	0.943454	0.820547	0.884088	0.31637	-0.00155997	-0.0502102	-0.138855	0.221269	0.0104754	1.01172	<0.0001	0.217223	0.1253	-0.851733	0.0002
A_55_P2087622	Il4i1	interleukin 4 induced 1	NM_010215	-0.362504	-0.199172	-0.21702	2.78935	2.8543	3.06783	-0.407283	-0.459008	-0.750057	2.37034	2.25665	2.05475	3.16339	<0.0001	-0.279218	0.051	-0.676583	0.0005
A_55_P1980826	Kcnrg	potassium channel regulator	NM_206974	-0.167462	-0.0573339	-0.193071	0.577542	1.21249	0.694894	-1.04481	0.0113492	-0.562454	-0.120302	0.288483	0.295127	0.967597	0.0079	-0.392683	0.1919	-0.673872	0.0402
A_52_P221776	Kif12	kinesin family member 12	NM_010616	-0.235899	-0.681481	-0.498272	2.47035	0.183222	2.65509	1.2084	0.948024	2.31053	-1.34926	-0.434243	-0.576759	2.24144	0.0103	1.96087	0.0194	-2.55631	0.0052
A_51_P433615	Klhl6	kelch-like 6	NM_183390	1.08874	0.946615	0.977575	-2.14358	-2.37451	-2.37153	1.12235	0.978905	0.87759	-1.52799	-1.58656	-1.82968	-3.30085	<0.0001	-0.0113614	0.915	0.648458	0.0002
A_55_P2002351	Lats2	large tumor suppressor 2	NM_153382	-0.304364	-0.210419	-0.306852	0.784757	0.892677	0.484134	-0.199854	0.184235	0.0703754	0.24608	-0.0785818	0.0763874	0.994401	<0.0001	0.29213	0.0661	-0.639227	0.0016
A_55_P1996802	LOC102634429	uncharacterized LOC102634429	XM_006521612	-0.298309	-1.37376	0.442291	1.56258	3.63263	3.09879	2.56098	0.272196	0.00689507	0.848425	0.4991	0.0725188	3.17459	0.005	1.35662	0.1399	-2.29132	0.0244
A_55_P2003393	LOC102637409	uncharacterized LOC102637409	XR_378363	-0.459737	-0.00135303	0.19892	-1.66262	-1.51534	-1.73106	0.157536	-0.0485146	0.00135303	-0.871751	-0.799004	-0.828514	-1.54895	<0.0001	0.124182	0.4383	0.803252	0.0007
A_55_P2177073	LOC102641688	interferon-activable protein 204-like	XM_006544649	-1.66299	-1.70877	-1.45352	1.70523	2.01455	1.96989	-2.00231	-1.81053	-2.14321	1.01491	0.948035	1.20719	3.50499	<0.0001	-0.376921	0.0162	-0.839846	0.0001
A_52_P279687	Lrp8	low density lipoprotein receptor-related protein 8, apolipoprotein e receptor	NM_001080926	-0.0108333	-0.0616002	0.00472212	-1.41259	-1.1754	-0.989155	-0.00472212	0.200527	0.251519	-0.309286	-0.549102	-0.18371	-1.16981	<0.0001	0.171678	0.2184	0.845015	0.0002
A_55_P2014555	Lrp8	low density lipoprotein receptor-related protein 8, apolipoprotein e receptor	NM_001080926	0.0984144	0.286103	0.416182	-1.54102	-1.29685	-1.00181	0.556708	0.765838	0.607899	-0.61761	-0.34248	-0.306499	-1.54679	<0.0001	0.376582	0.0386	0.857696	0.0005
A_55_P2052824	Lrrc14b	leucine rich repeat containing 14B	NM_001033042	0.936107	0.815022	0.890506	-2.33884	-2.12593	-1.88518	1.17507	1.1298	1.37754	-1.49077	-1.18911	-1.48166	-2.9972	<0.0001	0.346923	0.0288	0.729469	0.0005
A_52_P547491	Lurap1	leucine rich adaptor protein 1	NM_026547	-1.24232	-1.10276	-0.277317	1.17919	0.687447	0.858409	-0.210049	-0.622415	-0.333697	-0.0748832	0.449782	0.0748832	1.78248	0.0002	0.485413	0.115	-0.758421	0.0246
A_55_P2068560	Lyzl4	lysozyme-like 4	NM_026915	0.0848849	0.0761774	-0.192774	-1.7769	-1.46564	-1.54592	0.320984	0.454824	0.312926	-1.24085	-0.998114	-0.807647	-1.58558	<0.0001	0.373482	0.0222	0.580612	0.0023
A_51_P405167	Maf	avian musculoaponeurotic fibrosarcoma (v-maf) AS42 oncogene homolog	NM_001025577	1.28811	1.07781	1.1215	-0.967446	-1.56133	-0.71157	0.723449	0.868357	0.574632	-2.23722	-2.15741	-2.82588	-2.24259	<0.0001	-0.440327	0.1088	-1.32672	0.0006
A_55_P2077068	Malt1	mucosa associated lymphoid tissue lymphoma translocation gene 1	NM_172833	-1.25805	-1.14765	-1.21493	2.07701	2.25002	2.3546	-1.31529	-1.12729	-1.2325	1.38297	1.56587	1.606	3.43409	<0.0001	-0.01815	0.8406	-0.70893	<0.0001
A_52_P558382	Mapk8	mitogen-activated protein kinase 8	NM_016700	0.25486	-0.267539	-0.0263128	0.940001	0.756445	0.618666	0.278495	0.0167074	-0.143922	0.00422907	0.270366	0.144095	0.784701	0.0013	0.0634241	0.7057	-0.63214	0.0045
A_55_P2067707	Mep1a	meprin 1 alpha	NM_008585	-0.698195	-1.23095	-1.65463	0.532055	0.343828	-0.190239	-0.30225	0.169654	-0.547257	1.41607	1.36243	1.54779	1.42314	0.0012	0.967974	0.0106	1.21355	0.0032
A_55_P2169445	Mfsd6	major facilitator superfamily domain containing 6	NM_133829	-0.143241	-0.0494156	-0.104065	-1.33815	-1.32277	-1.42882	0.474184	0.345967	0.154901	-0.885729	-0.609932	-0.841194	-1.26434	<0.0001	0.423925	0.002	0.584295	0.0003
A_55_P2130388	Mical1	microtubule associated monooxygenase, calponin and LIM domain containing 1	NM_138315	0.348281	0.445637	0.496525	-2.16318	-2.27762	-2.1223	0.254992	0.378262	0.363711	-1.71822	-1.45307	-1.55528	-2.61784	<0.0001	-0.0978257	0.2335	0.612172	<0.0001
A_55_P2061645	ND6	NADH dehydrogenase subunit 6	AK140300	0.131687	0.180453	0.032505	1.09931	0.627305	1.07558	-0.121007	-0.361979	-0.483396	-0.032505	-0.279757	-0.276865	0.819184	0.0005	-0.437009	0.0181	-1.13044	<0.0001
A_55_P2157225	Nqo2	NAD(P)H dehydrogenase, quinone 2	NM_020282	-0.155682	-0.0262556	0.101206	-1.00583	-0.766491	-0.969978	-0.290532	-0.17844	-0.129103	-0.0920114	-0.406197	-0.434593	-0.887191	<0.0001	-0.172448	0.1644	0.603168	0.0007
A_55_P1962503	Nup62cl	nucleoporin 62 C-terminal like	NM_001081668	0.257042	-0.206349	-0.108171	6.02539	5.06697	3.23611	0.00911093	-0.114149	-0.0344534	0.30025	0.78916	0.210547	4.79532	<0.0001	-0.0273376	0.9648	-4.34284	<0.0001
A_51_P189361	Osgin1	oxidative stress induced growth inhibitor 1	NM_027950	0.145484	-0.051743	0.0254273	-0.987483	-0.915671	-1.03118	0.394704	0.393946	0.391081	0.264684	0.322134	0.267328	-1.01784	<0.0001	0.353521	0.0001	1.26283	<0.0001
A_51_P403413	Pcdhb6	protocadherin beta 6	NM_053131	0.317329	0.110211	-0.270367	-0.607869	-0.966973	-1.17394	0.0733037	0.0145941	-0.167818	0.39434	0.114052	-0.00412798	-0.968652	0.0011	-0.0790311	0.6962	1.08435	0.0005
A_55_P2133057	Pdia2	protein disulfide isomerase associated 2	NM_001081070	0.153646	0.207192	0.531647	1.73808	0.958572	2.64201	1.42563	-0.0708427	0.105522	0.191342	-0.26978	0.0326476	1.48206	0.0174	0.189273	0.7126	-1.79482	0.0068
A_55_P1991770	Pdlim4	PDZ and LIM domain 4	NM_019417	0.198995	-0.0541334	-0.263722	-0.778187	-0.629523	-0.740993	0.706696	0.580172	0.550863	0.0541334	0.0642939	0.22096	-0.676614	0.0003	0.652198	0.0004	0.829364	<0.0001
A_55_P2001148	Pdlim5	PDZ and LIM domain 5	NM_019809	-0.244128	-0.409439	-0.132097	0.584695	0.410305	0.595194	0.264136	-0.403029	-0.778371	0.142443	-0.584677	0.00702214	0.791953	0.021	-0.0438668	0.8779	-0.675135	0.0404
A_55_P1999102	Pi16	peptidase inhibitor 16	NM_023734	0.612607	0.911437	0.617333	-0.369874	-0.362633	-0.828904	0.948499	0.923555	0.871276	-1.25404	-1.35425	-1.70247	-1.23426	<0.0001	0.200651	0.2508	-0.916448	0.0005
A_51_P449638	Pldi	polymorphic derived intron containing	NR_033616	-0.621433	-1.50892	-1.47714	2.12906	1.92691	1.31575	-0.595739	-0.215485	-1.38355	0.984305	0.991286	0.689004	2.99307	<0.0001	0.470905	0.2378	-0.902376	0.0403
A_55_P2027022	Prdm1	PR domain containing 1, with ZNF domain	NM_007548	-1.25632	-1.66201	-1.58671	0.94606	1.22049	1.26798	-1.40067	-1.64604	-0.285334	-0.0719595	0.683202	0.30674	2.64652	<0.0001	0.390999	0.2995	-0.838851	0.0445
A_55_P2147427	Prdx1	peroxiredoxin 1	NM_011034	-0.756663	-0.71903	-0.566904	-0.0581017	0.330229	0.307828	-0.347192	-0.224016	-0.118781	0.787227	1.15135	1.29252	0.874184	0.0004	0.45087	0.018	0.883712	0.0004
A_66_P119421	Prdx1	peroxiredoxin 1	NM_011034	-0.739636	-0.837317	-0.766168	0.392248	0.551137	0.52506	-0.287735	-0.283103	-0.252145	1.56367	1.62308	1.64324	1.27052	<0.0001	0.506713	0.0001	1.12051	<0.0001
A_55_P2055087	Prkar2b	protein kinase, cAMP dependent regulatory, type II beta	NM_011158	0.180302	0.0760131	0.0581918	-1.14742	-1.2762	-1.25254	0.632675	0.572356	0.495937	-0.498032	-0.45505	-0.537823	-1.33022	<0.0001	0.462153	0.0001	0.728417	<0.0001
A_55_P2122200	Prkar2b	protein kinase, cAMP dependent regulatory, type II beta	NM_011158	0.281176	0.220398	-0.047827	-1.31589	-0.968927	-1.53014	0.486477	0.918671	0.513065	-0.625908	-0.525467	-0.360348	-1.4229	<0.0001	0.488155	0.0246	0.767745	0.0025
A_55_P2158821	Prob1	proline rich basic protein 1	NM_001270646	0.604412	0.0579124	0.371705	-0.0355735	-0.31565	-0.564898	-0.524272	-0.856854	0.129961	0.474222	0.50702	0.0355735	-0.65005	0.0481	-0.761732	0.0258	0.644313	0.0497
A_51_P382152	Procr	protein C receptor, endothelial	NM_011171	-0.755928	-0.969018	-0.935308	1.05196	1.23483	1.01116	-0.387368	-0.280297	-0.327855	1.79968	1.92067	1.93601	1.98607	<0.0001	0.554911	0.0001	0.786137	<0.0001
A_51_P397437	Prss46	protease, serine 46	NM_183103	0.0720091	-0.125434	-0.138147	-1.82134	-1.98223	-1.93455	0.20658	0.292505	0.279804	-0.664589	-0.722772	-0.659078	-1.84885	<0.0001	0.323487	0.0009	1.23056	<0.0001
A_55_P2067752	Psg26	pregnancy-specific glycoprotein 26	NM_001029893	0.212036	-0.288133	-0.180562	4.78973	4.31149	3.57457	1.68164	1.09094	1.20008	0.201185	-0.232025	0.08704	4.31082	<0.0001	1.40977	0.002	-4.20653	<0.0001
A_55_P1988714	Psors1c2	psoriasis susceptibility 1 candidate 2 (human)	NM_020576	0.0641346	0.536606	-0.438183	-1.22225	-1.60639	-1.05311	-0.636701	0.80167	-0.479609	0.113308	-0.619468	-0.21308	-1.3481	0.0129	-0.159066	0.7169	1.05417	0.0375
A_51_P254855	Ptgs2	prostaglandin-endoperoxide synthase 2	NM_011198	-3.93707	-3.82366	-3.55223	3.84443	4.0852	4.23725	-3.32016	-2.09874	-3.1031	3.2458	3.4566	3.40446	7.82661	<0.0001	0.930319	0.0131	-0.68667	0.0471
A_55_P2074801	Ptpn14	protein tyrosine phosphatase, non-receptor type 14	NM_008976	-1.66951	-2.09368	-2.04903	0.707247	0.88489	0.794248	-0.39116	-0.270515	-0.359126	2.26005	2.3073	2.36811	2.73287	<0.0001	1.59714	<0.0001	1.51636	<0.0001
A_55_P1975682	Rhox2e	reproductive homeobox 2E	NM_001085348	-0.00445128	0.0319166	-0.0296655	-0.918796	-0.698318	-0.772318	-0.149072	-0.24198	-0.16097	0.439949	-0.441716	-0.042181	-0.795744	0.0028	-0.183274	0.357	0.781828	0.0031
A_55_P1984343	Rhox2h	reproductive homeobox 2H	NM_001100465	-0.50675	0.240201	-0.505875	-1.22789	-1.87796	-1.67598	0.00265527	-0.438255	-0.062763	-0.561868	0.0846422	-1.02773	-1.33647	0.0039	0.0913541	0.7907	1.09229	0.0112
A_55_P1986888	Rps6ka2	ribosomal protein S6 kinase, polypeptide 2	NM_011299	-0.719711	-0.785358	-1.00938	1.67228	1.06217	1.04287	-0.878646	-0.449972	-0.495157	0.706992	0.676099	0.449972	2.09725	<0.0001	0.230223	0.2699	-0.648082	0.0103
A_55_P2031471	Rufy4	RUN and FYVE domain containing 4	NM_001034060	0.701368	0.665468	0.608703	-5.14086	-4.41655	-4.06192	1.06272	1.04162	1.00656	-3.67715	-3.56466	-3.60722	-5.19829	<0.0001	0.378457	0.1337	0.923434	0.0036
A_55_P1992490	Scg2	secretogranin II	NM_009129	-0.596305	-0.6949	-0.159482	1.70631	2.0891	2.00851	0.205213	-0.216274	-0.703711	1.12961	1.59154	0.889518	2.4182	<0.0001	0.245305	0.3996	-0.731083	0.0292
A_52_P43848	Sco1	SCO cytochrome oxidase deficient homolog 1 (yeast)	NM_001040026	-0.0616181	-0.00992846	-0.0790951	-0.717668	-0.551361	-0.654767	-0.0973608	-0.0343072	-0.00981832	-0.159662	0.127114	0.00247502	-0.591052	<0.0001	0.00305176	0.9672	0.631241	<0.0001
A_51_P280446	Sdf2l1	stromal cell-derived factor 2-like 1	NM_022324	-0.0734468	-0.298735	-0.193629	-0.773992	-1.02092	-1.19127	0.373138	0.0779757	0.0512815	-0.0512815	-0.299106	-0.500406	-0.806791	0.0007	0.356069	0.0476	0.711797	0.0016
A_51_P470328	Sepp1	selenoprotein P, plasma, 1	NM_001042614	0.786814	0.93843	0.825911	-0.16618	-0.0880635	0.247102	0.445877	0.696134	0.866938	-1.03342	-0.501411	-0.54436	-0.852765	0.0013	-0.180735	0.3354	-0.690683	0.0044
A_55_P2104975	Serpina3f	serine (or cysteine) peptidase inhibitor, clade A, member 3F	NM_001168294	0.0871615	-0.32198	-0.301746	1.31364	1.04497	1.31546	0.499826	-0.250492	0.0671907	2.03399	2.23726	1.68234	1.40355	0.0002	0.284363	0.2378	0.75984	0.0092
A_51_P326191	Serpina3g	serine (or cysteine) peptidase inhibitor, clade A, member 3G	NM_009251	-0.500315	-1.05902	0.0978274	2.17792	1.80232	2.17269	-0.15043	-0.951945	-0.793755	3.39228	3.55147	3.47561	2.53814	<0.0001	-0.144876	0.6502	1.42215	0.0017
A_52_P86116	Serpinb1b	serine (or cysteine) peptidase inhibitor, clade B, member 1b	NM_173052	-0.941894	-2.07886	-1.122	0.056257	0.274437	-0.171622	-0.056257	0.136271	-0.324996	1.89507	1.89525	1.91028	1.43394	0.0009	1.29926	0.0017	1.84718	0.0002
A_55_P2134246	Serpinb9	serine (or cysteine) peptidase inhibitor, clade B, member 9	NM_009256	-0.779632	-1.0431	-0.631735	0.89205	1.21281	1.13559	-0.43072	-0.308733	-0.378395	1.60376	1.75741	1.95226	1.89831	<0.0001	0.44554	0.01	0.690991	0.0008
A_55_P1973159	Serpinf1	serine (or cysteine) peptidase inhibitor, clade F, member 1	NM_011340	-0.0574548	-0.172486	-0.13263	-1.44073	-1.68036	-1.34594	0.0904286	0.201767	-0.0735033	-0.946624	-1.03354	-0.74561	-1.36815	<0.0001	0.193754	0.1194	0.580421	0.0008
A_51_P103222	Slc39a4	solute carrier family 39 (zinc transporter), member 4	NM_028064	-0.845867	-1.12977	-0.933819	0.597206	0.731792	0.455415	-0.20381	0.0865452	-0.0344808	1.98477	2.0856	1.91846	1.56462	<0.0001	0.919235	<0.0001	1.40147	<0.0001
A_52_P368057	Slc7a11	solute carrier family 7 (cationic amino acid transporter, y+ system), member 11	NM_011990	-1.81171	-1.77443	-1.47201	0.253577	0.295851	0.395935	-0.68588	-0.445323	-0.569506	1.29267	1.52937	1.33575	2.00117	<0.0001	1.11915	<0.0001	1.07081	<0.0001
A_55_P1978962	Slc9a3r2	solute carrier family 9 (sodium/hydrogen exchanger), member 3 regulator 2	NM_023055	0.291803	1.01346	0.797007	-0.39437	-0.0243433	-0.0985386	0.774633	0.85204	1.0678	-1.03131	-0.714527	-1.52957	-0.873173	0.0077	0.197403	0.448	-0.919386	0.0059
A_55_P2053374	Sorbs1	sorbin and SH3 domain containing 1	NM_178362	0.0480022	-0.0692215	-0.173693	-1.28019	-1.40138	-1.59112	0.140991	0.0676594	-0.00817108	-0.231327	-0.376779	-0.511209	-1.35926	<0.0001	0.131797	0.231	1.05113	<0.0001
A_55_P2017570	Spaca6	sperm acrosome associated 6	NM_001162909	0.0889931	0.0833631	-0.416041	0.987559	1.11546	0.888746	-0.0103693	0.0669017	0.343698	0.361114	0.0103693	0.317308	1.07848	0.0002	0.214638	0.2357	-0.767659	0.0018
A_55_P2033120	Srxn1	sulfiredoxin 1 homolog (S. cerevisiae)	NM_029688	-1.46587	-1.52451	-1.61599	-0.221482	-0.191644	-0.351187	-0.395529	-0.323365	-0.377963	0.643323	0.707433	0.690045	1.28069	<0.0001	1.16984	<0.0001	0.935038	<0.0001
A_52_P193925	Sulf2	sulfatase 2	NM_028072	0.43219	0.0133557	0.604086	-0.703513	-0.211655	-1.03136	-0.29379	0.327125	0.186896	-1.8307	-1.95197	-2.03656	-0.99872	0.0041	-0.276467	0.3035	-1.2909	0.0009
A_55_P1985453	Susd3	sushi domain containing 3	XM_006516941	0.659679	0.748545	0.914839	-1.3739	-1.21651	-1.13149	0.639974	0.633769	0.873942	-0.717948	-0.480989	-0.298217	-2.01499	<0.0001	-0.0584593	0.6545	0.741581	0.0004
A_55_P2025330	Tacr2	tachykinin receptor 2	NM_009314	-0.0994186	-0.565295	-0.414018	1.91658	2.44314	2.14679	-0.282551	-0.471465	-0.335842	2.73007	2.78119	3.27433	2.52842	<0.0001	-0.00370884	0.9852	0.75969	0.0045
A_52_P14496	Tcp10c	t-complex protein 10c	NM_001167578	0.210866	-0.351114	-0.219381	1.78967	1.43836	1.02904	0.79167	-0.247184	-0.0939608	0.417637	0.112287	0.176129	1.5389	0.0011	0.270052	0.4072	-1.18367	0.005
A_55_P1986421	Tcp11	t-complex protein 11	NM_013687	-0.530158	-1.08658	-1.01536	1.62011	1.52803	0.773637	-0.0180774	0.11279	-0.427264	0.610203	0.372648	0.555845	2.18463	<0.0001	0.766516	0.0181	-0.794361	0.0154
A_52_P127925	Tfec	transcription factor EC	NM_031198	-1.36187	-1.66485	-1.88473	0.0615513	0.735728	0.273392	-1.00224	-0.399582	-1.05434	1.32506	1.84676	1.30396	1.99404	<0.0001	0.818432	0.0144	1.13504	0.0026
A_66_P103418	Tmc8	transmembrane channel-like gene family 8	NM_001195088	0.163667	0.0721266	0.146179	-0.868829	-0.467416	-0.398193	0.464578	0.419158	0.489757	0.210574	0.0596211	0.176876	-0.70547	0.0002	0.330507	0.018	0.727169	0.0002
A_55_P2082180	Tnfrsf9	tumor necrosis factor receptor superfamily, member 9	NM_011612	-0.120862	-0.431819	-0.809054	1.46791	1.52835	1.61153	-0.502225	-0.354321	-0.344718	1.00307	0.880979	0.936078	1.98985	<0.0001	0.0534907	0.7311	-0.595891	0.0041
A_51_P293339	Tob1	transducer of ErbB-2.1	NM_009427	0.34772	0.159863	0.253051	-0.551802	-0.724101	-0.159863	0.298219	0.48908	0.527214	-1.06855	-1.11476	-1.02479	-0.732133	0.0006	0.184626	0.2089	-0.590779	0.0024
A_55_P2122285	Top3a	topoisomerase (DNA) III alpha	AK164443	-0.977129	-0.766643	-0.96593	-0.147742	-0.225142	-0.113186	-0.974644	-0.604224	-0.933662	0.510018	0.61105	0.619374	0.741211	<0.0001	0.0657242	0.5368	0.742171	<0.0001
A_52_P325477	Trim16	tripartite motif-containing 16	NM_053169	1.2232	0.713355	0.435775	-0.954039	-1.67965	-1.58303	1.00119	0.92715	0.673656	-0.435775	-0.574429	-0.739059	-2.19635	<0.0001	0.0765583	0.7649	0.822485	0.0105
A_52_P265965	Trim36	tripartite motif-containing 36	NM_178872	-0.334914	-0.402302	0.0310314	0.656689	0.717254	0.603639	-0.447927	0.0318601	-0.488558	-0.0320394	-0.120091	0.310303	0.894589	0.0011	-0.0661467	0.7219	-0.60647	0.0096
A_55_P2096224	Tsga10ip	testis specific 10 interacting protein	XM_003085377	0.000908613	-0.000908613	0.067322	-1.09048	-0.770752	-1.09367	0.520535	0.28678	0.336907	-0.181936	-0.512852	-0.133058	-1.00741	<0.0001	0.358967	0.0208	0.709019	0.0005
A_66_P108059	Ttc39c	tetratricopeptide repeat domain 39C	NM_028341	-2.73579	-2.09266	-2.27623	1.28306	1.18451	1.0206	-2.18698	-1.20447	-0.685451	2.04389	2.30697	2.00824	3.53095	<0.0001	1.00926	0.0204	0.956977	0.0257
A_55_P1971006	Urah	urate (5-hydroxyiso-) hydrolase	NM_029821	-2.14872	-1.96627	-0.571765	3.78896	3.96481	3.70528	-0.97491	-1.04196	-0.542865	2.46392	2.64065	2.60189	5.38193	<0.0001	0.709006	0.0953	-1.35547	0.0103
A_55_P2174582	Urah	urate (5-hydroxyiso-) hydrolase	NM_029821	-2.16212	-0.937378	-2.49188	3.22527	3.50457	3.17785	-1.45465	-2.5264	-1.1932	1.86064	2.09037	1.89025	5.16635	<0.0001	0.139044	0.7654	-1.25086	0.0168
A_51_P125648	Vwce	von Willebrand factor C and EGF domains	NM_027913	-0.667297	-1.08527	-0.809819	-0.312375	-0.122749	-0.0629473	-0.0855126	-0.585671	-0.21659	0.554326	0.788687	1.17093	0.688106	0.0076	0.558205	0.0207	1.00401	0.0009
A_55_P2148809	Zan	zonadhesin	NM_011741	0.60617	0.962005	0.887226	-0.963369	-0.843032	-0.977585	0.927151	1.03397	0.966998	-0.32049	0.026638	-0.0294027	-1.74646	<0.0001	0.157573	0.2051	0.820244	<0.0001
A_51_P336509	Zfpm2	zinc finger protein, multitype 2	NM_011766	-0.374545	-0.338321	-0.00468969	-2.3278	-1.34035	-1.39824	-0.823011	-0.391592	0.17463	-0.525783	-0.564523	-0.0195527	-1.44961	0.0027	-0.107472	0.7597	1.31884	0.0046
A_55_P2177623	Zfyve28	zinc finger, FYVE domain containing 28	NM_001015039	0.135834	-0.00215626	0.0993915	-1.85095	-2.09028	-1.852	0.438637	0.479733	0.64819	-0.886	-0.686755	-0.837899	-2.00877	<0.0001	0.444497	0.001	1.12753	<0.0001
A_51_P340805	Zkscan4	zinc finger with KRAB and SCAN domains 4	NM_001039115	0.0106139	0.157823	0.484709	-0.828359	-0.352739	-0.76671	0.718962	0.474019	0.591579	0.318345	0.274558	-0.158261	-0.866985	0.0017	0.377138	0.0787	0.79415	0.0028
