# Supplementary material for: Glutathione Fine-Tunes the Innate Immune Response toward Antiviral Pathways in a Macrophage Cell Line Independently of Its Antioxidant Properties
Source: Front Immunol. 2017 Sep 29;8:1239. doi: 10.3389/fimmu.2017.01239 (PMC5626850; doi:10.3389/fimmu.2017.01239)
Supplement: File S2 — NF-kB target genes upregulated by LPS. For each transcript, the table reports the log2-transformed average gProcessed signal from three biological replicates, the fold change between the various experimental groups expressed as log2 ratio (LPS vs control and BSO/LPS vs LPS) and the respective P-value for each comparison, obtained by two-tailed Student’s t-test. Transcripts in bold are those in Group 2 (significantly affected by BSO with a cutoff of 1.5-fold change and P < 0.05). BSO, buthionine sulfoximine; LPS, lipopolysaccharide. [file data_sheet_2.xlsx]

## Sheet: NFKB 2h
GeneSymbol	GeneName	GenbankAccession	Control	LPS	BSO	BSO+LPS	P value (LPS vs control)	log2FC (LPS vs control)	P value (BSO+LPS vs LPS)	log2FC (BSO+LPS vs control)
Abca1	ATP-binding cassette, sub-family A (ABC1), member 1	NM_013454	-0.0756548	0.814079	-0.153313	0.773863	4.82285e-05	0.889734	0.471216	-0.0402161
Afp	alpha fetoprotein	NM_007423	-0.658494	0.376307	0.2723	0.733394	3.02959e-05	1.0348	0.00983657	0.357087
Asph	aspartate-beta-hydroxylase	NM_001177850	-0.256141	0.406927	-0.0602422	0.12008	0.000154492	0.663068	0.0773326	-0.286847
Bcl2l1	BCL2-like 1	NM_009743	-0.0490944	0.641787	-0.514529	0.264976	0.00531113	0.690881	0.243287	-0.376811
Bcl2l11	BCL2-like 11 (apoptosis facilitator)	NM_207680	-0.347	2.95714	-0.28457	2.92265	2.94105e-06	3.30414	0.711304	-0.0344934
Bcl3	B cell leukemia/lymphoma 3	NM_033601	-0.529682	0.689663	-0.582192	0.591841	0.000197675	1.21934	0.392737	-0.0978219
Casp4	caspase 4, apoptosis-related cysteine peptidase	NM_007609	-0.479236	0.46824	-0.990832	0.265335	0.00709059	0.947477	0.0352098	-0.202906
Ccl17	chemokine (C-C motif) ligand 17	NM_011332	-2.08109	0.787238	-1.36832	0.507319	9.2501e-05	2.86833	0.21896	-0.279919
Ccl2	chemokine (C-C motif) ligand 2	NM_011333	-2.59492	2.46683	-2.24975	2.29318	1.00321e-06	5.06175	0.207106	-0.173648
Ccl3	chemokine (C-C motif) ligand 3	NM_011337	-0.865954	1.8786	-1.12735	1.79476	0.00223172	2.74455	0.896123	-0.0838416
Ccl4	chemokine (C-C motif) ligand 4	NM_013652	-1.31003	2.80804	-1.56116	2.73316	2.06669e-06	4.11807	0.589919	-0.0748837
Ccl5	chemokine (C-C motif) ligand 5	NM_013653	-5.54147	2.25782	-5.60466	2.07234	1.38767e-08	7.79928	0.0936112	-0.185483
Cd274	CD274 antigen	NM_021893	-1.04406	-0.050337	-1.1325	0.415967	0.000122456	0.993723	0.00555206	0.466304
Cd40	CD40 antigen	NM_011611	-2.67844	2.27747	-3.38171	1.41605	8.02402e-07	4.95591	0.000209744	-0.86141
Cd44	CD44 antigen	NM_009851	-0.730779	0.868533	-0.925589	0.75738	9.53523e-06	1.59931	0.242321	-0.111153
Cd83	CD83 antigen	NM_009856	-0.975229	1.84566	-0.914992	1.54439	1.53933e-06	2.82089	0.0834296	-0.301273
Cd86	CD86 antigen	NM_019388	-0.348181	0.94421	-0.811569	0.880153	1.53597e-05	1.29239	0.293853	-0.064057
Cdk6	cyclin-dependent kinase 6	NM_009873	-0.14427	0.805774	-0.356561	0.174432	0.000505963	0.950043	0.0142686	-0.631341
Cdkn1a	cyclin-dependent kinase inhibitor 1A (P21)	NM_007669	-0.283892	0.304066	-0.593858	0.620999	0.000282511	0.587958	0.00856606	0.316933
Cebpd	CCAAT/enhancer binding protein (C/EBP), delta	NM_007679	-0.888797	1.55142	-0.946509	0.972581	3.23218e-06	2.44021	0.00109742	-0.578835
Cfb	complement factor B	NM_008198	-1.84029	0.802526	-1.70326	0.593924	0.000575583	2.64282	0.187894	-0.208602
Csf1	colony stimulating factor 1 (macrophage)	NM_007778	-0.929645	1.09489	-1.47619	0.997106	2.32795e-05	2.02454	0.435228	-0.0977885
Csf3	colony stimulating factor 3 (granulocyte)	NM_009971	-5.91023	1.62581	-5.99663	1.22491	2.45522e-06	7.53604	0.0300249	-0.400896
Cxcl10	chemokine (C-X-C motif) ligand 10	AK156907	-3.31965	6.08236	-3.37649	6.04513	6.94233e-07	9.40201	0.70266	-0.0372314
Dio2	deiodinase, iodothyronine, type II	NM_010050	-1.05512	0.992987	-1.25873	1.08886	0.000436893	2.04811	0.657006	0.0958757
Dusp1	dual specificity phosphatase 1	NM_013642	-2.18715	1.46119	-1.83127	1.50157	2.79645e-06	3.64834	0.785974	0.0403713
Ebi3	Epstein-Barr virus induced gene 3	NM_015766	-0.265603	0.594121	-0.533423	0.278543	5.8893e-05	0.859724	0.00642716	-0.315578
Edn1	endothelin 1	NM_010104	-1.35903	2.4979	-1.42164	1.4538	1.55027e-05	3.85694	0.00239046	-1.0441
Egr1	early growth response 1	NM_007913	0.61974	2.23426	0.163411	2.66418	0.00637851	1.61452	0.132097	0.42992
Fas	Fas (TNF receptor superfamily member 6)	NM_007987	-1.42842	1.87955	-1.72968	1.42216	9.64707e-06	3.30797	0.0136081	-0.45739
Gadd45b	growth arrest and DNA-damage-inducible 45 beta	NM_008655	-1.44787	1.67931	-1.14034	1.54899	5.25649e-07	3.12717	0.0797793	-0.130322
Hsp90aa1	heat shock protein 90, alpha (cytosolic), class A member 1	NM_010480	-0.436782	0.241302	-0.0753263	0.2421	0.00107781	0.678083	0.993094	0.00079823
Ier3	immediate early response 3	NM_133662	-1.73659	0.0736574	-2.06175	0.321105	8.10084e-05	1.81025	0.0698049	0.247448
Ifnb1	interferon beta 1, fibroblast	NM_010510	-2.7301	5.82779	-3.27983	5.72878	0.000118907	8.55789	0.404304	-0.0990061
Il15	interleukin 15	NM_008357	-1.20682	-0.109425	-0.856011	-0.329816	6.65087e-05	1.09739	0.233256	-0.220391
Il1a	interleukin 1 alpha	NM_010554	-3.74769	2.67726	-3.02794	2.1528	2.69071e-06	6.42495	0.011029	-0.524457
Il1b	interleukin 1 beta	NM_008361	-3.19731	6.57906	-3.70712	5.0917	1.55083e-06	9.77636	0.0033888	-1.48736
Il1rn	interleukin 1 receptor antagonist	NM_001039701	-0.966215	0.865058	-0.82616	0.791241	2.03156e-07	1.83127	0.371198	-0.0738176
Il23a	interleukin 23, alpha subunit p19	NM_031252	-1.95345	2.70323	-1.23014	2.57493	0.000332681	4.65669	0.295675	-0.128303
Il27	interleukin 27	NM_145636	-0.378855	0.460909	-0.367965	0.194435	0.00875429	0.839764	0.0615579	-0.266474
Il6	interleukin 6	NM_031168	-5.00757	2.52792	-5.07273	3.08994	1.52781e-06	7.53549	0.0076296	0.562019
Irf1	interferon regulatory factor 1	NM_008390	-1.0104	1.54921	-1.1261	1.0536	1.75356e-06	2.55961	0.0448339	-0.495612
Irf7	interferon regulatory factor 7	NM_016850	-1.38955	1.30579	-1.73797	0.389203	0.000212744	2.69534	0.0140875	-0.916589
Junb	jun B proto-oncogene	NM_008416	-0.77494	1.65906	-1.13396	1.64836	0.000713007	2.434	0.969568	-0.0106995
Lcn2	lipocalin 2	NM_008491	-1.36572	0.684396	-1.71173	0.313214	0.000101554	2.05012	0.0969003	-0.371183
Lta	lymphotoxin A	NM_010735	-1.31583	1.56964	-1.67375	1.30879	2.3243e-07	2.88548	0.00590429	-0.260849
Ltb	lymphotoxin B	NM_008518	-0.437452	1.11148	-0.797849	0.563477	0.000978499	1.54893	0.0583481	-0.548
Myc	myelocytomatosis oncogene	NM_010849	-1.94561	3.09996	-2.10292	2.81133	2.42875e-06	5.04557	0.0933647	-0.288637
Mylk	myosin, light polypeptide kinase	AK044527	-0.74718	0.529801	-0.831844	0.418569	0.00541851	1.27698	0.748185	-0.111232
Nfkb1	nuclear factor of kappa light polypeptide gene enhancer in B cells 1, p105	NM_008689	-1.04998	1.07652	-1.05339	0.962488	0.018734	2.1265	0.835493	-0.114033
Nfkb2	nuclear factor of kappa light polypeptide gene enhancer in B cells 2, p49/p100	NM_019408	-1.15917	1.22592	-1.40797	1.03279	2.39648e-07	2.38509	0.0138991	-0.193129
Nfkbia	nuclear factor of kappa light polypeptide gene enhancer in B cells inhibitor, alpha	NM_010907	-1.22844	2.0586	-1.60824	1.88052	1.14424e-07	3.28704	0.00536299	-0.178083
Nfkbie	nuclear factor of kappa light polypeptide gene enhancer in B cells inhibitor, epsilon	NM_008690	-1.41424	1.74589	-1.84007	1.7537	4.41612e-06	3.16012	0.915157	0.0078087
Nfkbiz	nuclear factor of kappa light polypeptide gene enhancer in B cells inhibitor, zeta	NM_030612	-1.93751	3.03418	-2.13311	2.99717	3.65944e-07	4.97169	0.599767	-0.037001
Nod2	nucleotide-binding oligomerization domain containing 2	NM_145857	-1.62008	1.5613	-2.01169	1.36568	6.86938e-07	3.18138	0.032025	-0.195622
Pdgfb	platelet derived growth factor, B polypeptide	NM_011057	-0.191036	2.1811	-0.650496	1.31716	6.69781e-05	2.37213	0.000967701	-0.863933
Pim1	proviral integration site 1	NM_008842	-1.2598	2.34027	-1.29041	2.09245	4.76454e-07	3.60007	0.00366316	-0.247823
Plau	plasminogen activator, urokinase	NM_008873	-0.313421	0.621696	-0.77767	0.537044	0.000117819	0.935117	0.485072	-0.0846516
Plk3	polo-like kinase 3	NM_013807	-0.457332	0.601726	-0.3666	0.994038	0.0107205	1.05906	0.00369472	0.392312
Ptafr	platelet-activating factor receptor	NM_001081211	-0.967927	2.34426	-0.533908	2.25938	7.10578e-07	3.31219	0.449586	-0.0848881
Ptges	prostaglandin E synthase	NM_022415	-2.10996	1.16632	-1.05586	0.993339	0.000704542	3.27628	0.110775	-0.172982
Ptgs2	prostaglandin-endoperoxide synthase 2	NM_011198	-2.82	2.56882	-2.51114	2.37007	4.73672e-06	5.38881	0.354507	-0.198744
Relb	avian reticuloendotheliosis viral (v-rel) oncogene related B	NM_009046	-0.911495	1.35243	-1.2633	1.26049	6.60653e-07	2.26393	0.373525	-0.0919421
Ripk2	receptor (TNFRSF)-interacting serine-threonine kinase 2	NM_138952	-1.06108	0.735648	-1.00862	0.4116	0.000111337	1.79673	0.0591753	-0.324047
Saa1	serum amyloid A 1	NM_009117	-1.23817	1.84586	-1.19078	1.1801	6.3585e-06	3.08403	0.0284698	-0.665759
Saa3	serum amyloid A 3	NM_011315	-2.85013	2.3606	-3.22776	1.47337	7.46508e-06	5.21073	0.00135776	-0.887231
Sdc4	syndecan 4	NM_011521	-0.905741	1.73229	-0.899307	1.65418	0.000174468	2.63803	0.67656	-0.0781034
Slc11a2	solute carrier family 11 (proton-coupled divalent metal ion transporters), member 2	NM_008732	-0.453754	0.178116	-0.653899	0.265254	0.009953	0.63187	0.385658	0.0871382
Slc3a2	solute carrier family 3 (activators of dibasic and neutral amino acid transport), member 2	NM_008577	-0.589506	0.314667	-0.187826	0.42673	0.00187369	0.904173	0.232638	0.112063
Slfn2	schlafen 2	NM_011408	-2.01427	2.50789	-2.02131	2.44585	5.7769e-07	4.52215	0.468253	-0.0620312
Sod2	superoxide dismutase 2, mitochondrial	NM_013671	-0.86005	0.683896	-0.639754	0.717588	5.8176e-05	1.54395	0.732758	0.0336921
Spi1	spleen focus forming virus (SFFV) proviral integration oncogene	NM_011355	-0.554674	0.613025	-0.344664	0.37698	0.00455866	1.1677	0.345714	-0.236045
Tapbp	TAP binding protein	NM_001025313	-0.60943	0.565951	-0.595812	0.5314	0.000189862	1.17538	0.686093	-0.034551
Tfec	transcription factor EC	NM_031198	-1.25514	-0.0735587	-0.00450889	0.954706	0.0288936	1.18158	0.00630343	1.02826
Tgm2	transglutaminase 2, C polypeptide	NM_009373	-1.6777	1.06994	-1.44666	1.04556	2.08473e-08	2.74764	0.605627	-0.0243803
Ticam1	toll-like receptor adaptor molecule 1	NM_174989	-0.384571	1.75758	-0.25229	1.78364	6.66765e-07	2.14215	0.776784	0.0260614
Tlr2	toll-like receptor 2	NM_011905	-1.27258	2.61032	-1.02894	2.50268	1.15296e-06	3.8829	0.103906	-0.107638
Tnf	tumor necrosis factor	NM_013693	-2.50844	3.51727	-2.83812	3.32509	2.12996e-08	6.0257	3.01757e-05	-0.192174
Tnfaip2	tumor necrosis factor, alpha-induced protein 2	NM_009396	-1.33223	1.00527	-0.886946	0.972427	2.95492e-05	2.3375	0.730021	-0.0328391
Tnfaip3	tumor necrosis factor, alpha-induced protein 3	NM_009397	-1.79387	2.46492	-1.95113	2.34982	3.00018e-07	4.25879	0.298105	-0.115095
Tnfrsf1b	tumor necrosis factor receptor superfamily, member 1b	NM_011610	-1.56633	0.861424	-1.31684	0.879618	4.04334e-06	2.42775	0.814884	0.0181939
Tnfrsf9	tumor necrosis factor receptor superfamily, member 9	NM_011612	-0.339359	0.249504	-0.5796	0.219206	0.00922521	0.588863	0.738756	-0.0302979
Tnfsf13b	tumor necrosis factor (ligand) superfamily, member 13b	NM_033622	-0.439258	0.593151	-0.478196	0.656788	3.9335e-05	1.03241	0.159899	0.0636371
Tnip1	TNFAIP3 interacting protein 1	NM_001199275	-0.885223	1.1043	-0.688402	0.883699	8.92038e-06	1.98952	0.0577384	-0.220601
Tnip3	TNFAIP3 interacting protein 3	NM_001001495	-1.19987	2.72106	-0.680412	2.50474	0.000226576	3.92093	0.123071	-0.216319
Traf1	TNF receptor-associated factor 1	NM_009421	-3.83792	3.40487	-4.06828	2.95435	4.85404e-07	7.24279	0.00496222	-0.450521

## Sheet: NFKB 6h
GeneSymbol	GeneName	GenbankAccession	Control	LPS	BSO	BSO+LPS	P value (LPS vs control)	log2FC (LPS vs control)	P value (BSO+LPS vs LPS)	log2FC (BSO+LPS vs control)
Adora2a	adenosine A2a receptor	NM_009630	-0.0912402	2.37012	-0.107777	1.29915	0.000921372	2.46136	0.0210791	-1.07097
Afp	alpha fetoprotein	NM_007423	-0.860338	-0.226569	-0.502062	0.578664	3.41496e-05	0.633769	1.46899e-05	0.805233
Asph	aspartate-beta-hydroxylase	NM_001177850	-0.24565	0.786573	-0.274524	0.797572	0.000173749	1.03222	0.881165	0.0109991
Ass1	argininosuccinate synthetase 1	NM_007494	-0.224741	1.16227	-0.0197698	1.0597	4.32406e-06	1.38701	0.0511222	-0.102572
B2m	beta-2 microglobulin	NM_009735	-0.10612	0.529038	-0.0845671	0.374815	0.019532	0.635159	0.566408	-0.154223
Bcl2l1	BCL2-like 1	NM_009743	-0.305156	0.991102	-0.242177	0.794986	0.000342385	1.29626	0.217729	-0.196116
Bcl2l11	BCL2-like 11 (apoptosis facilitator)	NM_207680	-0.386993	0.283561	-0.321495	0.607073	0.00446092	0.670554	0.017836	0.323511
Bcl3	B cell leukemia/lymphoma 3	NM_033601	-0.942759	0.828081	-1.09316	0.769735	5.50855e-06	1.77084	0.549819	-0.0583458
Blnk	B cell linker	NM_008528	0.0976275	0.983435	-0.0413051	0.923931	8.38572e-05	0.885808	0.329217	-0.0595045
C3	complement component 3	NM_009778	-0.171043	2.95111	-0.100705	2.34561	2.7395e-06	3.12215	0.00183224	-0.605502
Casp4	caspase 4, apoptosis-related cysteine peptidase	NM_007609	-0.778793	2.10928	-0.645097	1.99669	4.88041e-06	2.88807	0.243819	-0.112588
Ccl17	chemokine (C-C motif) ligand 17	NM_011332	-1.34457	0.546906	-1.36935	0.611978	0.00419935	1.89148	0.606167	0.0650724
Ccl2	chemokine (C-C motif) ligand 2	NM_011333	-3.53314	2.48152	-3.60564	2.39539	4.27432e-07	6.01467	0.608788	-0.0861311
Ccl3	chemokine (C-C motif) ligand 3	NM_011337	-1.3344	1.80661	-1.29624	1.70719	0.00174802	3.14101	0.882582	-0.0994241
Ccl4	chemokine (C-C motif) ligand 4	NM_013652	-1.87732	1.20515	-2.00784	1.18966	1.88767e-06	3.08246	0.635456	-0.0154892
Ccl5	chemokine (C-C motif) ligand 5	NM_013653	-5.72696	3.40724	-4.19302	3.27705	2.61462e-07	9.1342	0.61161	-0.130182
Cd274	CD274 antigen	NM_021893	-0.153579	2.61458	0.0622865	2.80232	8.67162e-06	2.76816	0.199873	0.187737
Cd40	CD40 antigen	NM_011611	-3.05409	5.13204	-2.23146	4.863	1.1221e-07	8.18613	2.20802e-05	-0.269044
Cd44	CD44 antigen	NM_009851	-0.748165	1.10887	-0.704248	0.710797	1.58736e-07	1.85703	0.000762502	-0.39807
Cd86	CD86 antigen	NM_019388	-0.595258	0.637926	-0.616576	0.393885	2.22265e-06	1.23318	0.0370762	-0.244041
Cdk6	cyclin-dependent kinase 6	NM_009873	-0.140764	0.895411	-0.262373	0.99044	0.000529644	1.03618	0.487759	0.0950292
Cdkn1a	cyclin-dependent kinase inhibitor 1A (P21)	NM_007669	-0.635188	0.711677	-0.461243	0.643125	0.000118448	1.34687	0.251826	-0.0685523
Cebpd	CCAAT/enhancer binding protein (C/EBP), delta	NM_007679	-1.15056	1.09196	-1.35117	0.902129	9.81679e-06	2.24252	0.0189903	-0.189834
Cfb	complement factor B	NM_008198	-1.21197	6.1664	-0.996505	6.1556	1.05568e-06	7.37837	0.865225	-0.0108036
Csf1	colony stimulating factor 1 (macrophage)	NM_007778	-1.3313	1.60693	-1.1838	1.84671	2.99799e-06	2.93823	0.0279902	0.239777
Csf3	colony stimulating factor 3 (granulocyte)	NM_009971	-5.68891	3.96139	-4.14562	3.88045	7.18087e-07	9.6503	0.616714	-0.0809443
Cxcl10	chemokine (C-X-C motif) ligand 10	AK156907	-3.11427	2.82552	-3.09312	3.64264	3.89681e-06	5.93979	7.38806e-05	0.817116
Dio2	deiodinase, iodothyronine, type II	NM_010050	-1.42633	2.45407	-1.14476	2.47269	5.37941e-05	3.8804	0.890814	0.0186206
Ebi3	Epstein-Barr virus induced gene 3	NM_015766	-0.378409	1.54146	-0.399343	1.09528	2.43044e-06	1.91987	0.000184164	-0.44618
Edn1	endothelin 1	NM_010104	-1.13731	1.67761	-1.13794	0.901329	8.27514e-05	2.81492	0.000378266	-0.776278
Eno2	enolase 2, gamma neuronal	NM_013509	0.593279	1.55739	0.656481	1.31953	8.63594e-05	0.964107	0.0346702	-0.237853
F11r	F11 receptor	NM_172647	-0.90388	0.519056	-0.416155	0.0869892	0.0204131	1.42294	0.186558	-0.432067
Fas	Fas (TNF receptor superfamily member 6)	NM_007987	-1.61841	3.51711	-1.51766	3.12889	5.4537e-06	5.13552	0.00820068	-0.388218
Gadd45b	growth arrest and DNA-damage-inducible 45 beta	NM_008655	-1.35288	1.24405	-1.36252	1.14331	5.19963e-07	2.59693	0.0721862	-0.100734
Gclm	glutamate-cysteine ligase, modifier subunit	NM_008129	-1.26896	-0.575002	0.597032	1.22333	0.0396763	0.693961	0.00128246	1.79833
Hif1a	hypoxia inducible factor 1, alpha subunit	NM_010431	-0.307149	0.487283	-0.276526	0.471829	0.000423404	0.794432	0.876372	-0.0154543
Hmox1	heme oxygenase (decycling) 1	NM_010442	-0.71667	0.646088	0.043558	1.40645	0.000235445	1.36276	0.000671055	0.76036
Hsp90aa1	heat shock protein 90, alpha (cytosolic), class A member 1	NM_010480	-0.500492	0.104569	-0.450629	0.123549	0.000443557	0.605062	0.732443	0.01898
Ier3	immediate early response 3	NM_133662	-1.43075	1.22388	-0.7852	1.20851	1.0795e-05	2.65463	0.867816	-0.0153713
Ifi44l	interferon-induced protein 44 like	NM_031367	-0.0329393	4.49289	-0.0248726	4.62727	7.3288e-06	4.52583	0.45503	0.134386
Ifnb1	interferon beta 1, fibroblast	NM_010510	-3.03053	1.76259	-2.77603	2.17509	1.34645e-05	4.79312	0.0458627	0.412502
Il12b	interleukin 12b	NM_008352	-0.0255346	0.573935	-0.0165723	0.285616	0.0322262	0.59947	0.0583112	-0.288319
Il15	interleukin 15	NM_008357	0.149433	3.1842	0.178444	3.02632	4.21264e-06	3.03477	0.21135	-0.157887
Il1a	interleukin 1 alpha	NM_010554	-2.84757	1.67897	-2.67251	1.58154	0.000196055	4.52655	0.580339	-0.0974314
Il1b	interleukin 1 beta	NM_008361	-2.82535	3.11233	-3.07191	2.58226	6.92182e-05	5.93767	0.00449023	-0.530064
Il1rn	interleukin 1 receptor antagonist	NM_001039701	-1.14898	0.928737	-1.32116	1.08086	3.63075e-06	2.07771	0.0717482	0.152124
Il23a	interleukin 23, alpha subunit p19	NM_031252	-0.89511	0.814852	-1.02818	0.659933	0.00406958	1.70996	0.507786	-0.154919
Il27	interleukin 27	NM_145636	-0.430675	1.56647	-0.481121	1.15102	1.63717e-05	1.99715	0.00579247	-0.415456
Il6	interleukin 6	NM_031168	-4.77708	2.67908	-3.97969	3.06794	3.20062e-06	7.45616	0.0371828	0.388855
Inhba	inhibin beta-A	NM_008380	-0.79416	0.64122	-0.282841	0.198552	0.0251326	1.43538	0.507419	-0.442668
Irf1	interferon regulatory factor 1	NM_008390	-1.00293	2.45175	-0.927177	2.49804	5.11232e-09	3.45468	0.168749	0.0462891
Irf2	interferon regulatory factor 2	NM_008391	0.198407	0.949067	0.0331656	0.876353	0.00147307	0.75066	0.412361	-0.0727139
Irf7	interferon regulatory factor 7	NM_016850	-1.76106	6.60891	-1.35685	6.50542	2.88518e-05	8.36996	0.42403	-0.103482
Junb	jun B proto-oncogene	NM_008416	-1.01928	0.860682	-1.11008	0.739593	0.00124641	1.87996	0.583157	-0.121089
Lcn2	lipocalin 2	NM_008491	-1.79751	6.35323	-0.79578	5.91945	8.5396e-08	8.15073	0.0143377	-0.433779
Lta	lymphotoxin A	NM_010735	-2.18658	2.22645	-1.92507	2.03931	1.85619e-07	4.41303	0.0309819	-0.187135
Ltb	lymphotoxin B	NM_008518	-1.13472	1.69754	-1.28037	1.53891	3.74361e-05	2.83226	0.33525	-0.158628
Madcam1	mucosal vascular addressin cell adhesion molecule 1	NM_013591	-0.690989	1.81403	-0.168604	2.26619	4.16602e-05	2.50502	0.0704887	0.452158
Mmp9	matrix metallopeptidase 9	NM_013599	-0.445086	3.1635	-0.255256	3.02578	0.000103097	3.60859	0.150262	-0.137719
Mthfr	5,10-methylenetetrahydrofolate reductase	NM_010840	0.04669	0.805064	0.00646496	0.981472	0.00171527	0.758374	0.142096	0.176408
Mx1	myxovirus (influenza virus) resistance 1	NM_010846	-0.0589379	6.66335	-0.0104364	7.02738	2.96576e-06	6.72229	0.0134829	0.364036
Myc	myelocytomatosis oncogene	NM_010849	-2.22499	2.1373	-2.08651	1.92113	6.45375e-06	4.36229	0.147736	-0.216168
Mylk	myosin, light polypeptide kinase	AK044527	-0.466333	0.895905	-0.852425	0.905208	0.0130675	1.36224	0.980134	0.00930357
Nfkb1	nuclear factor of kappa light polypeptide gene enhancer in B cells 1, p105	NM_008689	-1.10744	1.09424	-1.3937	1.04019	0.0156261	2.20168	0.93052	-0.0540562
Nfkb2	nuclear factor of kappa light polypeptide gene enhancer in B cells 2, p49/p100	NM_019408	-1.12133	2.0146	-1.07698	1.63731	4.32742e-07	3.13593	0.0015855	-0.377286
Nfkbia	nuclear factor of kappa light polypeptide gene enhancer in B cells inhibitor, alpha	NM_010907	-1.75508	1.43892	-1.89429	1.18991	2.95584e-08	3.194	0.000821738	-0.24901
Nfkbie	nuclear factor of kappa light polypeptide gene enhancer in B cells inhibitor, epsilon	NM_008690	-1.45488	1.58753	-1.54501	1.42508	5.44419e-06	3.04241	0.0769141	-0.162451
Nfkbiz	nuclear factor of kappa light polypeptide gene enhancer in B cells inhibitor, zeta	NM_030612	-1.80055	1.77115	-1.70293	1.57732	7.31905e-07	3.57169	0.0433673	-0.193828
Nod2	nucleotide-binding oligomerization domain containing 2	NM_145857	-1.42993	1.36581	-1.38241	1.38765	2.84462e-07	2.79574	0.621102	0.0218439
Pdgfb	platelet derived growth factor, B polypeptide	NM_011057	-0.700206	0.172	-0.964114	0.138807	0.000270086	0.872206	0.768813	-0.0331931
Pim1	proviral integration site 1	NM_008842	-0.936405	1.18309	-0.817312	0.907171	1.3363e-05	2.11949	0.0330412	-0.275917
Plau	plasminogen activator, urokinase	NM_008873	-0.411412	0.333522	-0.402117	0.266329	0.00100394	0.744934	0.167854	-0.067193
Plk3	polo-like kinase 3	NM_013807	-1.01859	0.106316	-0.926034	0.302171	0.000218253	1.1249	0.0154991	0.195855
Psmb9	proteasome (prosome, macropain) subunit, beta type 9 (large multifunctional peptidase 2)	NM_013585	0.0526994	1.74624	0.0205701	1.63475	2.47382e-06	1.69354	0.0144935	-0.111489
Psme1	proteasome (prosome, macropain) activator subunit 1 (PA28 alpha)	NM_011189	-0.290123	0.886787	-0.383471	0.748552	5.49082e-05	1.17691	0.161637	-0.138235
Ptafr	platelet-activating factor receptor	NM_001081211	-0.939744	0.405909	-0.986647	0.504042	9.70438e-05	1.34565	0.0330188	0.0981328
Ptges	prostaglandin E synthase	NM_022415	-1.53247	2.52065	-1.19325	2.32373	0.000162281	4.05312	0.020268	-0.196918
Ptgs2	prostaglandin-endoperoxide synthase 2	NM_011198	-3.77099	4.05563	-2.84067	3.36896	1.08725e-06	7.82661	0.00628972	-0.68667
Ptpn13	protein tyrosine phosphatase, non-receptor type 13	NM_011204	-0.116004	2.28372	0.269426	1.82414	0.0311405	2.39972	0.562047	-0.459578
Relb	avian reticuloendotheliosis viral (v-rel) oncogene related B	NM_009046	-1.05605	1.04935	-1.02159	0.966975	1.77052e-06	2.1054	0.245746	-0.0823775
Ripk2	receptor (TNFRSF)-interacting serine-threonine kinase 2	NM_138952	-0.765378	1.27152	-0.623938	0.91748	3.59851e-06	2.03689	0.0112513	-0.354037
Saa1	serum amyloid A 1	NM_009117	-1.26547	4.41055	-1.1062	4.2102	7.92213e-06	5.67602	0.427844	-0.200351
Saa3	serum amyloid A 3	NM_011315	-3.59664	5.01783	-2.86468	4.71007	1.54558e-07	8.61448	0.0539329	-0.307763
Sdc4	syndecan 4	NM_011521	-1.07435	0.930261	-1.07031	0.813765	0.000496	2.00461	0.479607	-0.116496
Slc11a2	solute carrier family 11 (proton-coupled divalent metal ion transporters), member 2	NM_008732	-0.401089	0.944789	-0.335261	1.17551	0.000439322	1.34588	0.223258	0.230722
Slc3a2	solute carrier family 3 (activators of dibasic and neutral amino acid transport), member 2	NM_008577	-0.402841	0.411826	-0.32181	0.748272	0.000219677	0.814667	0.00195406	0.336446
Slfn2	schlafen 2	NM_011408	-1.84221	1.91562	-2.0058	1.8997	1.59049e-07	3.75782	0.8646	-0.0159168
Sod2	superoxide dismutase 2, mitochondrial	NM_013671	-0.789991	1.44707	-0.750204	1.39067	2.13163e-06	2.23706	0.660311	-0.0563955
Spi1	spleen focus forming virus (SFFV) proviral integration oncogene	NM_011355	-0.722794	0.256667	-0.794048	0.287172	0.00520336	0.97946	0.863168	0.0305055
Tap1	transporter 1, ATP-binding cassette, sub-family B (MDR/TAP)	NM_013683	0.0314943	2.78663	0.124895	2.79068	3.62083e-07	2.75514	0.937917	0.00404837
Tapbp	TAP binding protein	NM_001025313	-0.558557	1.63246	-0.535903	1.55512	1.38292e-05	2.19102	0.412341	-0.0773452
Tfec	transcription factor EC	NM_031198	-1.63715	0.35689	-0.81872	1.49193	0.00134278	1.99404	0.0130981	1.13504
Tgm2	transglutaminase 2, C polypeptide	NM_009373	-1.08133	0.991033	-0.950752	0.938681	5.65869e-08	2.07237	0.0353242	-0.0523523
Ticam1	toll-like receptor adaptor molecule 1	NM_174989	-0.429564	0.218013	-0.377026	0.243472	0.000276317	0.647578	0.65168	0.0254583
Tlr2	toll-like receptor 2	NM_011905	-1.13668	0.943297	-1.27471	1.01084	2.15989e-06	2.07998	0.256342	0.0675389
Tnf	tumor necrosis factor	NM_013693	-3.57299	2.61013	-3.54889	2.45228	1.19031e-08	6.18313	0.0131288	-0.157857
Tnfaip2	tumor necrosis factor, alpha-induced protein 2	NM_009396	-1.04951	0.841344	-0.768057	0.721474	8.25035e-05	1.89086	0.401499	-0.11987
Tnfaip3	tumor necrosis factor, alpha-induced protein 3	NM_009397	-1.39421	1.44255	-1.26202	1.29724	5.03655e-07	2.83676	0.0413292	-0.145312
Tnfrsf1b	tumor necrosis factor receptor superfamily, member 1b	NM_011610	-1.06846	2.12257	-0.847446	1.93368	1.80507e-08	3.19103	0.0206202	-0.18889
Tnfrsf9	tumor necrosis factor receptor superfamily, member 9	NM_011612	-0.406275	0.490044	-0.364692	0.523245	0.00275013	0.89632	0.72479	0.0332009
Tnfsf10	tumor necrosis factor (ligand) superfamily, member 10	NM_009425	-0.0220394	3.4462	-0.0296551	3.96127	0.000100178	3.46824	0.0534421	0.515069
Tnfsf13b	tumor necrosis factor (ligand) superfamily, member 13b	NM_033622	-0.720382	0.452377	-0.743137	0.796333	6.72762e-05	1.17276	0.00740192	0.343956
Tnip1	TNFAIP3 interacting protein 1	NM_001199275	-0.627118	0.560702	-0.545377	0.578195	7.6265e-06	1.18782	0.712895	0.0174929
Tnip3	TNFAIP3 interacting protein 3	NM_001001495	-1.04645	1.11334	-1.10981	0.775678	0.00117925	2.15979	0.117828	-0.337661
Traf1	TNF receptor-associated factor 1	NM_009421	-4.22152	3.46212	-3.81695	3.24951	6.15738e-08	7.68364	0.0714741	-0.212607
Xiap	X-linked inhibitor of apoptosis	NM_009688	-0.224243	0.992779	-0.301395	0.806557	4.78807e-06	1.21702	0.0264466	-0.186222
